# Supplementary material for: Systematic review of risk assessment tools for post-discharge mortality among children in sub-Saharan Africa
Source: PLOS Glob Public Health. 2025 Jul 1;5(7):e0004788. doi: 10.1371/journal.pgph.0004788 (PMC12212496; doi:10.1371/journal.pgph.0004788)
Supplement: S2 Appendix — (CSV) [file pgph.0004788.s004.csv]

Study	Title	Authors	Published Year	Journal	Volume	Issue	Pages	Accession Number	DOI	Study	Status	Reasoning for Inclusion or Exclusion
1	Outcome of Extremely Low Birth Weight Infants In a Resource Limited Setting	Adu-Boahene, Akua; Ment, Laura R.	2011			3479497	31	904415695		Adu-Boahene 2011	Excluded (Title & Abstract Phase)	Study did not meet inclusion criteria based on title and abstract
2	Cancro da Mama em Angola, Caracteriza√ß√£o Cl√≠nico-patol√≥gica e Recursos Necess√°rios para a Defini√ß√£o e Concretiza√ß√£o de um Programa de Ac√ß√£o	Amaral, Lygia Vera de Carvalho Vieira Lopes Coelho do; de Lara Santos, L√∫cio Jos√©; da Silva Lopes, Carlos	2016			31045897	160	3085969907		Amaral 2016	Excluded (Title & Abstract Phase)	Study did not meet inclusion criteria based on title and abstract
3	Poverty, Energy Use, Air Pollution and Health in Ghana: A Spatial Analysis	Arku, Raphael Edem; Ezzati, Majid	2015			28533010	77	2542366415		Arku 2015	Excluded (Title & Abstract Phase)	Study did not meet inclusion criteria based on title and abstract
4	Prevalence and Correlates of Stunting at Hospital Discharge Among Children 1-59 Months in Western Kenya	Atlas, Hannah; Pavlinac, Patricia	2020			28000671	30	2437772565		Atlas 2020	Excluded (Title & Abstract Phase)	Study did not meet inclusion criteria based on title and abstract
5	Is what they get what they really need? Critical analysis of professional development models used with elementary science teachers in one school district in South Africa	Bantwini, Bongani D.; Hug, Barbara	2007			3290174	201	304853988		Bantwini 2007	Excluded (Title & Abstract Phase)	Study did not meet inclusion criteria based on title and abstract
6	Exploring Antenatal Care Experiences Amongst Pastoralist Communities in Kenya : a Focused Ethnographic Study	Barako, Talaso Dulacha	2021			28851293		2579417347		Barako 2021	Excluded (Title & Abstract Phase)	Study did not meet inclusion criteria based on title and abstract
7	Outcomes in Malnourished Children at a Tertiary Hospital in Swaziland : Post Implementation of the Who Treatment Guidelines	Benyera, Oscar; Hyera, Francis L. M.	2013			30710211	53	2901494348		Benyera 2013	Excluded (Title & Abstract Phase)	Study did not meet inclusion criteria based on title and abstract
8	Vertical Transmission of HIV and AIDS at Malamulo Hospital, Malawi, 2004-2008: A Successful Clinical Audit	Beteta Motta, Gladys Yvonne; Charles-Marcel, Zeno	2012			29448180	98	2736632282		BetetaMotta 2012	Excluded (Title & Abstract Phase)	Study did not meet inclusion criteria based on title and abstract
9	Addressing Adverse Outcomes Following Acute Illness among Children in Sub-Saharan Africa: Predicting Risks and Cost-effectiveness	Brander, Rebecca; Walson, Judd L.	2019			22619119	103	2317914267		Brander 2019	Excluded (Title & Abstract Phase)	Study did not meet inclusion criteria based on title and abstract
10	The place of primary care in the prevention and control of rheumatic fever and rheumatic heart disease in Southern Africa: an epidemiological approach	Bundred, P. E.	1987			U008482	1	301424897		Bundred 1987	Excluded (Title & Abstract Phase)	Study did not meet inclusion criteria based on title and abstract
11	Longterm Outcome After Traumatic Brain Injury : Neurological Status and Adjustment	Capitani, Gina Maria; Wolff, E.	1996			28325630	198	2568605498		Capitani 1996	Excluded (Title & Abstract Phase)	Study did not meet inclusion criteria based on title and abstract
12	Effects of HIV Exposure, TB and HIV Treatment, and Isoniazid Preventive Therapy on Prognosis and Growth Trajectories of Children	Cherkos, Ashenafi Shumey; John-Stewart, Grace	2022			29325607	116	2717745104		Cherkos 2022	Excluded (Title & Abstract Phase)	Study did not meet inclusion criteria based on title and abstract
13	Quistos do Col√©doco em Idade Pedi√°trica	Congo, Kisa Christy-Ann Hyde; de Sousa Cruz Lopes, Maria Francelina	2011			31076306	28	3086170763		Congo 2011	Excluded (Title & Abstract Phase)	Study did not meet inclusion criteria based on title and abstract
14	Viral Gastroenteritis in Children With and Without HIV Infection in Blantyre, Malawi	Cunliffe, Nigel Andrew; Hart, Tony; Molyneux, Malcolm	2001			U138680	363	301547005		Cunliffe 2001	Excluded (Title & Abstract Phase)	Study did not meet inclusion criteria based on title and abstract
15	Malnutrition and Enteric Infections in Children in Bengo Province, Angola-a Four-Arm Experimental Study	da Silva, Carolina Bastos Gasparinho Antero; Gon√ßalves, Luzia; Fortes, Filomeno	2019			30961743	261	3059335811		daSilva 2019	Excluded (Title & Abstract Phase)	Study did not meet inclusion criteria based on title and abstract
16	Amylase-Digested and Fermented Weaning Foods in the Dietary Management of Acute Diarrhoea in Malnourished Tanzanian Children	Darling, Jonathan Charles	1997			13840939	249	2178401227		Darling 1997	Excluded (Title & Abstract Phase)	Study did not meet inclusion criteria based on title and abstract
17	Early childhood diarrhea and growth among HIV-exposed, uninfected infants in Kenya	Deichsel, Emily L.; John-Stewart, Grace C.	2018			10974383	76	2186619298		Deichsel 2018	Excluded (Title & Abstract Phase)	Study did not meet inclusion criteria based on title and abstract
18	Aetiology and outcome of neonatal sepsis and meningitis in malawi	Dube, Queen	2014			10177928		1827600217		Dube 2014	Excluded (Title & Abstract Phase)	Study did not meet inclusion criteria based on title and abstract
19	Outcomes of HIV exposed infants before and after implementing Option B+ prevention of mother to child HIV transmission guidelines in Mulago Hospital, Uganda: A retrospective cohort study	Elyanu, Peter James; Hwang, Lu-Yu	2016			10131758	68	1818548274		Elyanu 2016	Excluded (Title & Abstract Phase)	Study did not meet inclusion criteria based on title and abstract
20	Emotional Responses and Mother-Infant Interactions of Mothers with Early-Preterm, Late-Preterm, and Full-Term Infants in Malawi	Gondwe, Kaboni Whitney; Holditch-Davis, Diane; Brandon, Debra	2018			10749391	293	2036377445		Gondwe 2018	Excluded (Title & Abstract Phase)	Study did not meet inclusion criteria based on title and abstract
21	Transmission of qualities through breast milk: Breastfeeding practices and child health in Guinea-Bissau	Gunnlaugsson, Geir	1993			C359455	88	304091454		Gunnlaugsson 1993	Excluded (Title & Abstract Phase)	Study did not meet inclusion criteria based on title and abstract
22	From Protocol to Practice : Evaluating the Real-World Effects of Decentralising Hiv Care on Adolescents' Care Outcomes and Experiences in South Africa	Haghighat, Roxanna	2020			28566233		2522313360		Haghighat 2020	Excluded (Title & Abstract Phase)	Study did not meet inclusion criteria based on title and abstract
23	Maternal anemia and blood loss at childbirth and postpartum in Pemba Island, Zanzibar, Tanzania	Kavle, Justine A.; Caulfield, Laura	2006			3213727	204	305319107		Kavle 2006	Excluded (Title & Abstract Phase)	Study did not meet inclusion criteria based on title and abstract
24	Psychiatric Sequelae and Mental Health Aftercare Experiences in Women who had a Life-Threatening Complication in Pregnancy and those with Uncomplicated Pregnancies: An Explorative-descriptive Study	Khamker, Nadira; Roos, J. L.; Pattinson, R. C.	2018			30710746	398	2901493243		Khamker 2018	Excluded (Title & Abstract Phase)	Study did not meet inclusion criteria based on title and abstract
25	Exploring the Lived Experience of Women, Families and Health Care Professionals of Care and Support Following Perinatal Death in South-western Nigeria: A Hermeneutic Phenomenological Study	Kuforiji, Omotewa O.	2022			30731711	300	2861335815		Kuforiji 2022	Excluded (Title & Abstract Phase)	Study did not meet inclusion criteria based on title and abstract
26	Impact of intermittent preventive treatment in children (iptc) with amodiaquine (aq) plus artesunate (as) versus sulphadoxine-pyrimethamine (sp) alone on haemoglobin levels and malaria morbidity in the hohoe district of ghana	Kweku, Margaret Abena	2007			10071302		1779190392		Kweku 2007	Excluded (Title & Abstract Phase)	Study did not meet inclusion criteria based on title and abstract
27	Prevalence and Correlates of Cytomegalovirus Viremia in Kenyan Children at Hospital Discharge	Li, Vanessa; Slyker, Jennifer	2019			27668659	22	2384217003		Li 2019	Excluded (Title & Abstract Phase)	Study did not meet inclusion criteria based on title and abstract
28	Lost in Transition: Pre-Antiretroviral Care and Delayed Initiation of Antiretroviral Therapy in Uganda	Lubega, Muhamadi; Peterson, Stefan; Pariyo, George William; Ekstr√∂m, Anna Mia; Nazarius, Tumwesigye Mbona	2011			28421473	101	2566013725		Lubega 2011	Excluded (Title & Abstract Phase)	Study did not meet inclusion criteria based on title and abstract
29	Defining the Clinical Spectrum of Sickle Cell Disease in Tanzania: A Clinico-Epidemiological Study	Makani, Julie	2009			13837648	366	2175667303		Makani 2009	Excluded (Title & Abstract Phase)	Study did not meet inclusion criteria based on title and abstract
30	Postpartum Contraception : Feasibility of Providing Postpartum Family Planning Counselling and Immediate Postpartum Intra Uterine Device (Ppiud) Services in Low and Middle-Income Countries	Makins, Anita	2022			30471965		2796643568		Makins 2022	Excluded (Title & Abstract Phase)	Study did not meet inclusion criteria based on title and abstract
31	Model to Facilitate Best Practice During Intrapartum Care at a Public Hospital in Gauteng	Malesela, Jacobeth Mmabyala Louisa; Chabeli, M. M.; Nolte, A. G. W.	2016			28288471	515	2529985530		Malesela 2016	Excluded (Title & Abstract Phase)	Study did not meet inclusion criteria based on title and abstract
32	Reasons for Default Follow - Up of Antiretroviral Treatment at Thekganang ARV Clinic	Mathebula, Tebogo Johanna; Delport, C. S. L.	2014			30710325	149	2901492113		Mathebula 2014	Excluded (Title & Abstract Phase)	Study did not meet inclusion criteria based on title and abstract
33	Use of cotrimoxazole prophylactic treatment in hiv exposed children and its impact on malaria	Mbeye, Nyanyiwe	2014			10178134		1827510584		Mbeye 2014	Excluded (Title & Abstract Phase)	Study did not meet inclusion criteria based on title and abstract
34	Studies on human immunodeficiency virus and hepatitus c virus coinfection in the gambia	Mboto, Clement Ibi	2005			U489636	1	301706073		Mboto 2005	Excluded (Title & Abstract Phase)	Study did not meet inclusion criteria based on title and abstract
35	The Association Between Intestinal Fatty Acid Binding Protein and Enteric Pathogens	McCollum, Olivia Nawal; Pavlinac, Patricia B.	2024			31298899	27	3081991645		McCollum 2024	Excluded (Title & Abstract Phase)	Study did not meet inclusion criteria based on title and abstract
36	Factors Affecting Health Workforce Retention Following an In-Service Training Programme in Malawi and Tanzania	Mdegela, Mselenge Hamaton; Madaj, Barbara; Broek, Nynke Van Den	2020			28827666	233	2604011534		Mdegela 2020	Excluded (Title & Abstract Phase)	Study did not meet inclusion criteria based on title and abstract
37	Mothers‚Äô Experiences Regarding the Utilisation of Antenatal Care Services in Ekurhuleni Clinics	Mokone, Makgoba Meldah; Nolte, A. G. W.	2019			28284242	102	2570997588		Mokone 2019	Excluded (Title & Abstract Phase)	Study did not meet inclusion criteria based on title and abstract
38	Mothers‚Äô Lived Experiences of Intra-Uterine Foetal Death in a Public Hospital	Morobe, Rebotile Violet; Nolte, A. G. W.; du Plessis, A.	2018			28283818	130	2567958674		Morobe 2018	Excluded (Title & Abstract Phase)	Study did not meet inclusion criteria based on title and abstract
39	Severe Malaria: Identifying Immune Targets and Mechanisms Associated With Protection in Kenyan Children	Murungi, Linda Muthoni	2014			13834847	327	2171041163		Murungi 2014	Excluded (Title & Abstract Phase)	Study did not meet inclusion criteria based on title and abstract
40	Association between Patient-Reported HIV and Cervical Cancer Screening Utilization and Outcomes in Nigeria	Musa, Jonah; Simon, Melissa A.	2018			10837887	152	2125120046		Musa 2018	Excluded (Title & Abstract Phase)	Study did not meet inclusion criteria based on title and abstract
41	Treatment Costs of Pediatric Cancer in Rwanda	Neal, Claire C.; Greene, Sandra B.	2016			10120005	82	1805652139		Neal 2016	Excluded (Title & Abstract Phase)	Study did not meet inclusion criteria based on title and abstract
42	A Model for Incorporating ‚ÄúIndigenous‚Äù Postnatal Care Practices into the Midwifery Healthcare System in Mopani District, Limpopo Province, South Africa	Ngunyulu, Roinah Nkhensani; Mulaudzi, Fhumulani Nkhensani	2012			30713355		2853739501		Ngunyulu 2012	Excluded (Title & Abstract Phase)	Study did not meet inclusion criteria based on title and abstract
43	Motherhood: A hazardous endeavour. Maternal deaths and urinary tract infections in pregnancy in rural northern Tanzania	Olsen, Bjorg Evjen	2002			C812097	341	305493802		Olsen 2002	Excluded (Title & Abstract Phase)	Study did not meet inclusion criteria based on title and abstract
44	Exploring the Context, Roles and Experiences of Mothers in Caring for Their Inpatient Sick Newborns in Nairobi, Kenya: An Ethnographic Approach	Oluoch, Dorothy Awuor; Jones, Caroline	2020			28101741	209	2438987385		Oluoch 2020	Excluded (Title & Abstract Phase)	Study did not meet inclusion criteria based on title and abstract
45	Longitudinal Patterns of Antimicrobial Resistance in Escherichia coli Isolated From Children <5 Years of Age Following Hospital Discharge in Kenya and the Impact of a 5- Day Course of Azithromycin	Omballa, Victor; Walson, Judd	2023			30636843	26	2864080720		Omballa 2023	Excluded (Title & Abstract Phase)	Study did not meet inclusion criteria based on title and abstract
46	Knowledge, Attitudes, and Practices of Kenyan Healthcare Workers Regarding Pediatric Discharge from Hospital	Paul, Shadae; Denno, Donna M.	2019			13900591	33	2309838634		Paul 2019	Excluded (Title & Abstract Phase)	Study did not meet inclusion criteria based on title and abstract
47	Diabetes and pregnancy in Mauritius (BL)	Ramtoola, S.	1999			U536800	1	900243203		Ramtoola 1999	Excluded (Title & Abstract Phase)	Study did not meet inclusion criteria based on title and abstract
48	The Molecular Epidemiology and Diversity of Gastroenteritis Viruses in HIV-Infected, - Exposed and -Unexposed Children Under the Age of Five Years in Pretoria, South Africa	Rossouw, Esmari; Mans, Janet; Brauer, Marieke	2020			30703575	183	2901486647		Rossouw 2020	Excluded (Title & Abstract Phase)	Study did not meet inclusion criteria based on title and abstract
49	Growing the Evidence for Nutrition Programming: Perceptions, Implementation, and Uptake of a Package of Lipid-based Supplementation and Behavior Change Communication Interventions in Malawi	Ruel-Bergeron, Julie Catherine; Dowdy, David	2017			27726272	360	2352101340		Ruel-Bergeron 2017	Excluded (Title & Abstract Phase)	Study did not meet inclusion criteria based on title and abstract
50	The mortality experience of adult persons co-infected with HIV and Mycobacterium tuberculosis in Rwanda	Rwangabwoba, Jean Marie	1996			9617596	175	304258510		Rwangabwoba 1996	Excluded (Title & Abstract Phase)	Study did not meet inclusion criteria based on title and abstract
51	A Model for Operative Orthopedic Surgery in Low-Settings: An Analysis of the Sign Intramedullary Nail in Zimbabwe	Sibindi, Cosmas; Socci, Adrienne; Mageza, Akimu C.	2022			29061791	50	2693956423		Sibindi 2022	Excluded (Title & Abstract Phase)	Study did not meet inclusion criteria based on title and abstract
52	Association Between Head Circumference and Monocyte Phenotype in Neonates Exposed and Unexposed to HIV at Kalafong Provincial Tertiary Hospital	Sipsma, Iwan; Rossouw, Theresa	2023			31019536	134	3059435912	https://doi.org/10.25403/UPresearchdata.23734107	Sipsma 2023	Excluded (Title & Abstract Phase)	Study did not meet inclusion criteria based on title and abstract
53	Investigating uncertainty in global hydrology modelling	Smith, Katie A.	2016			10297574		1857774523		Smith 2016	Excluded (Title & Abstract Phase)	Study did not meet inclusion criteria based on title and abstract
54	Newborn Screening, Prophylactic Medication Initiation, and the Development of a Sub-Saharan Cohort Sample for Sickle Cell Disease in the under Five-Year-Old Population of Northern Tanzania	Still, Eric R.; Jirasevijinda, Thanakorn; Bouchard, Gary	2018			10814194	76	2085349705		Still 2018	Excluded (Title & Abstract Phase)	Study did not meet inclusion criteria based on title and abstract
55	Antiretroviral Treatment Outcome and Molecular Epidemiology of HIV-1 Subtype C Drug Resistance in Ethiopia	Telele, Nigus Fikrie; S√∂nnerborg, Anders; Marrone, Gaetano	2018			28422175	79	2568605727		Telele 2018	Excluded (Title & Abstract Phase)	Study did not meet inclusion criteria based on title and abstract
56	The neurological sequelae of cerebral malaria in children and adults in uganda	Tibenderana, James	2005			U196394	1	301692376		Tibenderana 2005	Excluded (Title & Abstract Phase)	Study did not meet inclusion criteria based on title and abstract
57	Understanding Enteric Dysfunction as a Determinant of Post-discharge Pediatric Outcomes in Kenya and Pakistan	Tickell, Kirkby D.; Walson, Judd L.	2021			28773623	105	2627591716		Tickell 2021	Excluded (Full Text Phase)	Does not include a risk assessment tool, only identifies risk factors
58	Antimicrobial Resistance in Children at Hospital Discharge in Western Kenya	Tornberg-Belanger, Stephanie N.; Walson, Judd	2022			28770762	80	2651818121		Tornberg-Belanger 2022	Excluded (Title & Abstract Phase)	Study did not meet inclusion criteria based on title and abstract
59	Challenges of Studying Childhood Tuberculosis Mortality in a Low-income Country: A Case Study of Uganda	Tuke, Robert; Holzman, Claudia	2018			10982731	60	2150514787		Tuke 2018	Excluded (Title & Abstract Phase)	Study did not meet inclusion criteria based on title and abstract
60	HIV-associated malignancies among children attending the Baylor Clinic in Kampala, Uganda	Tukei, Vincent Joseph; Beasley, R. Palmer	2010			1474803	65	205405509		Tukei 2010	Excluded (Title & Abstract Phase)	Study did not meet inclusion criteria based on title and abstract
61	Geneeskundige Maatskaplike Werk as 'n Komponent in Die Behandeling Van Geestesiekte in 'n Algemene Hospitaal	Viviers, Elna; Grange, Fieda H. Francisco-La	1985			28375028	371	2582810474		Viviers 1985	Excluded (Title & Abstract Phase)	Study did not meet inclusion criteria based on title and abstract
62	Cofactors and Outcomes of Infant HIV Diagnosis in PMTCT versus Hospital	Wagner, Anjuli; John-Stewart, Grace	2012			1533562	19	1312738807		Wagner 2012	Excluded (Full Text Phase)	Does not meet criteria for "post-discharge", participants not hospitalized
63	Investigation of risk factors for severe maternal morbidity and progression to mortality: a case control and follow up study in mulago hospital complex uganda	Wandabwa, Julius Namasake	2004			U193830	1	301658103		Wandabwa 2004	Excluded (Title & Abstract Phase)	Study did not meet inclusion criteria based on title and abstract
64	Myelomeningocele and Hydrocephalus in Uganda: The Intersection of Culture, Supportive Care, and Long-Term Survival	Wright, Ernest John, III; Spencer, Dennis D.	2011			3480990	44	904600503		Wright 2011	Excluded (Title & Abstract Phase)	Study did not meet inclusion criteria based on title and abstract
65	Enteropathogenic and enteroadherent-aggregative Escherichia coli in children with persistent diarrhoea and malnutrition	Sullivan, PB; Coles, MAT; Aberra, G; Ljungh, A	1994	Annals of Tropical Paediatrics	14	2	105‚Äì110			Sullivan 1994	Excluded (Title & Abstract Phase)	Study did not meet inclusion criteria based on title and abstract
66	Female genital mutilation and obstetric outcome: WHO collaborative prospective study in six African countries		2006	Lancet	367	9525	1835-1841		10.1016/S0140-6736(06)68805-3		Excluded (Title & Abstract Phase)	Study did not meet inclusion criteria based on title and abstract
67	Efficacy and safety of RTS,S/AS01 malaria vaccine with or without a booster dose in infants and children in Africa: Final results of a phase 3, individually randomised, controlled trial		2015	The Lancet	386	9988	31-45		10.1016/S0140-6736(15)60721-8		Excluded (Title & Abstract Phase)	Study did not meet inclusion criteria based on title and abstract
68	Developing the concept of beneficial non-specific effect of live vaccines with epidemiological studies	Aaby, P.; Benn, C. S.	2019	Clinical Microbiology and Infection	25	12	1459-1467		10.1016/j.cmi.2019.08.011	Aaby 2019	Excluded (Title & Abstract Phase)	Study did not meet inclusion criteria based on title and abstract
69	The sequence of vaccinations and increased female mortality after high-titre measles vaccine: Trials from rural Sudan and Kinshasa	Aaby, P.; Ibrahim, S. A.; Libman, M. D.; Jensen, H.	2006	Vaccine	24	15	2764-2771		10.1016/j.vaccine.2006.01.004	Aaby 2006	Excluded (Title & Abstract Phase)	Study did not meet inclusion criteria based on title and abstract
70	Do Pentavalent (DTwP-Hib-HBV) vaccines have sex-differential nonspecific effects? An observational study	Aamand, T.; Fisker, A. B.; Correia, C.; Fernandes, M.; Clipet-Jensen, C.; Thysen, S. M.	2023	Human Vaccines and Immunotherapeutics	19	3			10.1080/21645515.2023.2288297	Aamand 2023	Excluded (Title & Abstract Phase)	Study did not meet inclusion criteria based on title and abstract
71	Posterior urethral valve. A review of 120 cases	Aaronson, I. A.	1984	South African Medical Journal	65	11	418-422			Aaronson 1984	Excluded (Title & Abstract Phase)	Study did not meet inclusion criteria based on title and abstract
72	Childhood autoimmune myasthenia gravis in Senegal	Ababacar, M. K.; Soda, D. S. M.; Rokhaya, D.; Dieynabou, S. A.; Moustapha, N.; Gallo, D. A.	2022	Neuroimmunology Reports	2				10.1016/j.nerep.2022.100118	Ababacar 2022	Excluded (Title & Abstract Phase)	Study did not meet inclusion criteria based on title and abstract
73	Efficacy of chloroquine, amodiaquine, sulphadoxine-pyrimethamine and combination therapy with artesunate in Mozambican children with non-complicated malaria	Abacassamo, F.; Enosse, S.; Aponte, J. J.; G√≥mez-Oliv√©, F. X.; Quint√≥, L.; Mabunda, S.; Barreto, A.; Magnussen, P.; R√∏nn, A. M.; Thompson, R.; Alonso, P. L.	2004	Tropical Medicine and International Health	9	2	200-208		10.1046/j.1365-3156.2003.01182.x	Abacassamo 2004	Excluded (Title & Abstract Phase)	Study did not meet inclusion criteria based on title and abstract
74	CORONIS - International study of caesarean section surgical techniques: The follow-up study	Abalos, E.; Oyarzun, E.; Addo, V.; Sharma, J. B.; Matthews, J.; Oyieke, J.; Masood, S. N.; El Sheikh, M. A.; Brocklehurst, B.; Farrell, F.; Gray, S.; Hardy, P.; Jamieson, N.; Juszczak, E.; Spark, P.	2013	Bmc Pregnancy and Childbirth	13				10.1186/1471-2393-13-215	Abalos 2013	Excluded (Title & Abstract Phase)	Study did not meet inclusion criteria based on title and abstract
75	Prevalence and Factors Associated with Meconium-Stained Amniotic Fluid in a Tertiary Hospital, Northwest Ethiopia: A Cross-Sectional Study	Abate, E.; Alamirew, K.; Admassu, E.; Derbie, A.	2021	Obstetrics and Gynecology International	2021				10.1155/2021/5520117	Abate 2021	Excluded (Title & Abstract Phase)	Study did not meet inclusion criteria based on title and abstract
76	Global burden of 369 diseases and injuries in 204 countries and territories, 1990‚Äì2019: a systematic analysis for the Global Burden of Disease Study 2019	Abbafati, C.; Abbas, K. M.; Abbasi, M.; Abbasifard, M.; Abbasi-Kangevari, M.; Abbastabar, H.; Abd-Allah, F.; Abdelalim, A.; Abdollahi, M.; Abdollahpour, I.; Abedi, A.; Abedi, P.; Abegaz, K. H.; Abolhassani, H.; Abosetugn, A. E.; Aboyans, V.; Abrams, E. M.; Abreu, L. G.; Abrigo, M. R. M.; Abu Haimed, A. K.; Abualhasan, A.; Abu-Gharbieh, E.; Abu-Raddad, L. J.; Abushouk, A. I.; Acebedo, A.; Ackerman…	2020	The Lancet	396	10258	1204-1222		10.1016/S0140-6736(20)30925-9	Abbafati 2020	Excluded (Title & Abstract Phase)	Study did not meet inclusion criteria based on title and abstract
77	Global burden of 87 risk factors in 204 countries and territories, 1990‚Äì2019: a systematic analysis for the Global Burden of Disease Study 2019	Abbafati, C.; Abbas, K. M.; Abbasi-Kangevari, M.; Abd-Allah, F.; Abdelalim, A.; Abdollahi, M.; Abdollahpour, I.; Abegaz, K. H.; Abolhassani, H.; Aboyans, V.; Abreu, L. G.; Abrigo, M. R. M.; Abualhasan, A.; Abu-Raddad, L. J.; Abushouk, A. I.; Adabi, M.; Adekanmbi, V.; Adeoye, A. M.; Adetokunboh, O. O.; Adham, D.; Advani, S. M.; Afshin, A.; Agarwal, G.; Aghamir, S. M. K.; Agrawal, A.; Ahmad, T.; Ah…	2020	The Lancet	396	10258	1223-1249		10.1016/S0140-6736(20)30752-2	Abbafati 2020	Excluded (Title & Abstract Phase)	Study did not meet inclusion criteria based on title and abstract
78	Global age-sex-specific fertility, mortality, healthy life expectancy (HALE), and population estimates in 204 countries and territories, 1950‚Äì2019: a comprehensive demographic analysis for the Global Burden of Disease Study 2019	Abbafati, C.; Machado, D. B.; Cislaghi, B.; Salman, O. M.; Karanikolos, M.; McKee, M.; Abbas, K. M.; Brady, O. J.; Larson, H. J.; Trias-Llim√≥s, S.; Cummins, S.; Langan, S. M.; Sartorius, B.; Hafiz, A.; Jenabi, E.; Mohammad Gholi Mezerji, N.; Borzouei, S.; Azarian, G.; Khazaei, S.; Abbasi, M.; Asghari, B.; Masoumi, S.; Komaki, H.; Taherkhani, A.; Adabi, M.; Abbasifard, M.; Bazmandegan, G.; Kamiab…	2020	The Lancet	396	10258	1160-1203		10.1016/S0140-6736(20)30977-6	Abbafati 2020	Excluded (Title & Abstract Phase)	Study did not meet inclusion criteria based on title and abstract
79	Five insights from the Global Burden of Disease Study 2019	Abbafati, C.; Machado, D. B.; Cislaghi, B.; Salman, O. M.; Karanikolos, M.; McKee, M.; Abbas, K. M.; Brady, O. J.; Larson, H. J.; Trias-Llim√≥s, S.; Cummins, S.; Langan, S. M.; Sartorius, B.; Hafiz, A.; Jenabi, E.; Mohammad Gholi Mezerji, N.; Borzouei, S.; Azarian, G.; Khazaei, S.; Abbasi, M.; Asghari, B.; Masoumi, S.; Komaki, H.; Taherkhani, A.; Adabi, M.; Abbasifard, M.; Bazmandegan, G.; Kamiab…	2020	The Lancet	396	10258	1135-1159		10.1016/S0140-6736(20)31404-5	Abbafati 2020	Excluded (Title & Abstract Phase)	Study did not meet inclusion criteria based on title and abstract
80	Chronic Granulomatous Disease: a Cohort of 173 Patients‚Äî10-Years Single Center Experience from Egypt	Abd Elaziz, D.; El Hawary, R.; Meshaal, S.; Alkady, R.; Lotfy, S.; Eldash, A.; Erfan, A.; Chohayeb, E.; Saad, M.; Boutros, J.; Galal, N.; Elmarsafy, A.	2023	Journal of Clinical Immunology	43	8	1799-1811		10.1007/s10875-023-01541-4	AbdElaziz 2023	Excluded (Title & Abstract Phase)	Study did not meet inclusion criteria based on title and abstract
81	Comparison of artesunate and quinine in the treatment of severe Plasmodium falciparum malaria at Kassala hospital, Sudan	Abdallah, T. M.; Elmardi, K. A.; Elhassan, A. H.; Omer, M. B.; Elhag, M. S.; Desogi, M. A.; Siddig, M. F.; Adam, I.	2014	Journal of Infection in Developing Countries	8	5	611-615		10.3855/jidc.3813	Abdallah 2014	Excluded (Title & Abstract Phase)	Study did not meet inclusion criteria based on title and abstract
82	Prognostic factors and outcomes of COVID-19 cases in Ethiopia: multi-center cohort study protocol	Abdella, S.; Tessema, M.; Tasew, G.; Defar, A.; Deressa, A.; Regasa, F.; Teka, F.; Tigabu, E.; Nigussie, D.; Belachew, T.; Molla, M.; Deribew, A.; Abebe, W.; Yigzaw, T.; Nigatu, T.; Mitike, G.; Haile, T.; Taame, H.; Ahmed, M.; Nigatu, F.; Tolesa, T.; Wolka, E.; Amogne, W.; Laillou, A.; Amare, M.; Fufa, Y.; Argaw, A.; Waganew, W.; Azazh, A.; Worku, A.; Redae, B.; Sultan, M.; Walelegn, M.; Tefera, …	2021	Bmc Infectious Diseases	21	1			10.1186/s12879-021-06652-0	Abdella 2021	Excluded (Title & Abstract Phase)	Study did not meet inclusion criteria based on title and abstract
83	Outcome of acute kidney injury in sudanese children - An experience from a sub-saharan African unit	Abdelraheem, M.; Ali, E. T.; Osman, R.; Ellidir, R.; Bushara, A.; Hussein, R.; Elgailany, S.; Bakhit, Y.; Karrar, M.; Watson, A.; Abu-Aisha, H.	2014	Peritoneal Dialysis International	34	5	526-533		10.3747/pdi.2013.00082	Abdelraheem 2014	Excluded (Title & Abstract Phase)	Study did not meet inclusion criteria based on title and abstract
84	Stem cell therapy in heart diseases: A review of selected new perspectives, practical considerations and clinical applications	Abdelwahid, E.; Siminiak, T.; Guarita-Souza, L. C.; de Carvalho, K. A. T.; Gallo, P.; Shim, W.; Condorelli, G.	2011	Current Cardiology Reviews	7	3	201-212		10.2174/157340311798220502	Abdelwahid 2011	Excluded (Title & Abstract Phase)	Study did not meet inclusion criteria based on title and abstract
85	A cross-sectional study of substance use in patients with schizophrenia hospitalized for relapse at the Ar-Razi Psychiatric Hospital in Sal√©, CHU Ibn Sina Rabat, Morocco	Abderemane, A.; Ahmadou, T. M.; Khadmaoui, A.; Belbachir, S.; Barkat, K.; Ahami, A. O. T.	2022	Pan African Medical Journal	41				10.11604/pamj.2022.41.107.30606	Abderemane 2022	Excluded (Title & Abstract Phase)	Study did not meet inclusion criteria based on title and abstract
86	Magnitude and factors associated with anemia among pregnant women admitted to labor ward of Hiwot Fana Specialized University Hospital, Eastern Ethiopia	Abdu, S.; Ali, T.; Debella, A.; Assefa, N.; Teji Roba, K.	2021	Sage Open Medicine	9				10.1177/20503121211047389	Abdu 2021	Excluded (Title & Abstract Phase)	Study did not meet inclusion criteria based on title and abstract
87	Quality of life and associated factors among patients with epilepsy at selected public hospitals of Somali region, Eastern Ethiopia	Abdullahi, H.; Tola, A.; MaledaTefera,	2024	Epilepsy and Behavior	158				10.1016/j.yebeh.2024.109920	Abdullahi 2024	Excluded (Title & Abstract Phase)	Study did not meet inclusion criteria based on title and abstract
88	Pediatric rhabdomyosarcoma of the ear and temporal bone: An analysis of seven cases in Sokoto, Nigeria	Abdullahi, M.; Amutta, S. B.; Iseh, K. R.; Aliyu, D.; Yikawe, S. S.; Abdullahi, K.	2016	Indian Journal of Otology	22	1	40-43		10.4103/0971-7749.176506	Abdullahi 2016	Excluded (Title & Abstract Phase)	Study did not meet inclusion criteria based on title and abstract
89	Epignathi Teratoma Co-Existing with Tongue Choristoma and Cleft Palate in a Neonate: Report of a Rare Case and Review of Literature	Abdullahi, M. A. S.; Bukar, A. Z.; Wapada, S.; Olasoji, H.; Pindiga, H. U.	2020	Craniomaxillofacial Trauma and Reconstruction Open	5				10.1177/2472751220978092	Abdullahi 2020	Excluded (Title & Abstract Phase)	Study did not meet inclusion criteria based on title and abstract
90	Hydroxyurea for secondary stroke prevention in children with sickle cell anemia in Nigeria: a randomized controlled trial	Abdullahi, S. U.; Sunusi, S.; Abba, M. S.; Sani, S.; Inuwa, H. A.; Gambo, S.; Gambo, A.; Musa, B.; Covert Greene, B. V.; Kassim, A. A.; Rodeghier, M.; Hussaini, N.; Ciobanu, M.; Aliyu, M. H.; Jordan, L. C.; DeBaun, M. R.	2023	Blood	141	8	825-834		10.1182/blood.2022016620	Abdullahi 2023	Excluded (Title & Abstract Phase)	Study did not meet inclusion criteria based on title and abstract
91	A retrospective data analysis of psychiatric cases in Hargeisa, Somaliland between 2019 and 2020	Abdulrahman, H.; Bousleiman, S.; Mumin, M.; Caqli, I.; Hijaz, B. A.; Gelaye, B.; Fricchione, G.; Chemali, Z.	2023	South African Journal of Psychiatry	29				10.4102/sajpsychiatry.v29i0.1946	Abdulrahman 2023	Excluded (Title & Abstract Phase)	Study did not meet inclusion criteria based on title and abstract
92	Treatment outcomes and associated factors in tuberculosis patients at Jimma University Medical Center: A 5-year retrospective study	Abebe, G.; Bonsa, Z.; Kebede, W.	2019	International Journal of Mycobacteriology	8	1	35-41		10.4103/ijmy.ijmy_177_18	Abebe 2019	Excluded (Title & Abstract Phase)	Study did not meet inclusion criteria based on title and abstract
93	A cross sectional study on pattern of organs fatally damaged in road traffic accidents in Mangalore during the year 2015: Autopsy-based study	Abebe, G. H.; Pavanchand Shetty, H.; Suresh Kumar Shetty, B.; Rastogi, P.; Padubidri, J. R.; Jain, A.; Debash, E.	2017	Medico-Legal Update	17	2	124-129		10.5958/0974-1283.2017.00083.4	Abebe 2017	Excluded (Title & Abstract Phase)	Study did not meet inclusion criteria based on title and abstract
94	Tension chylothorax following blunt neck injury: case report	Abera, B.; Kassa, S.; Tesfay, W.	2023	International Journal of Surgery Case Reports	108				10.1016/j.ijscr.2023.108447	Abera 2023	Excluded (Title & Abstract Phase)	Study did not meet inclusion criteria based on title and abstract
95	Neonatal Mortality and Its Associated Factors among Neonates Admitted to Wollega University Referral Hospital Neonatal Intensive Care Unit, East Wollega, Ethiopia	Abera, T.; Bayisa, L.; Bekele, T.; Dessalegn, M.; Mulisa, D.; Gamtessa, L. C.	2021	Global Pediatric Health	8				10.1177/2333794X211030157	Abera 2021	Excluded (Title & Abstract Phase)	Study did not meet inclusion criteria based on title and abstract
96	Hepatitis delta virus infection in a large cohort of chronic hepatitis B patients in Ethiopia	Aberra, H.; Gordien, E.; Desalegn, H.; Berhe, N.; Medhin, G.; Mekasha, B.; Gundersen, S. G.; Gerber, A.; Stene-Johansen, K.; √òverb√∏, J.; Johannessen, A.	2018	Liver International	38	6	1000-1009		10.1111/liv.13607	Aberra 2018	Excluded (Title & Abstract Phase)	Study did not meet inclusion criteria based on title and abstract
97	Unrepaired persistent truncus arteriosus in a 38-year-old woman with an uneventful pregnancy	Abid, D.; Daoud, E.; Ben Kahla, S.; Mallek, S.; Abid, L.; Fourati, H.; Mnif, Z.; Kammoun, S.	2015	Cardiovascular Journal of Africa	26	4	e6-e68		10.5830/CVJA-2015-005	Abid 2015	Excluded (Title & Abstract Phase)	Study did not meet inclusion criteria based on title and abstract
98	The effect of iron supplementation on maternal iron deficiency anemia does not differ by baseline anemia type among Tanzanian pregnant women without severe iron deficiency anemia	Abioye, A. I.; Hughes, M. D.; Sudfeld, C. R.; Premji, Z.; Aboud, S.; Hamer, D. H.; Roberts, D. J.; Duggan, C. P.; Fawzi, W. W.	2023	European Journal of Nutrition	62	2	987-1001		10.1007/s00394-022-03029-0	Abioye 2023	Excluded (Title & Abstract Phase)	Study did not meet inclusion criteria based on title and abstract
99	Glycemic control and its associated factors among adult diabetic patients in Southern Ethiopia: a cross-sectional study	Abose, A.; Getachew, A.; Obsa, F.; Bekele, S.; Haile, K.; Abose, S.	2024	African Health Sciences	24	1	195-205		10.4314/ahs.v24i1.23	Abose 2024	Excluded (Title & Abstract Phase)	Study did not meet inclusion criteria based on title and abstract
100	Assessment of isoniazid preventive therapy in the reduction of tuberculosis among art patients in Arba Minch Hospital, Ethiopia	Abossie, A.; Yohanes, T.	2017	Therapeutics and Clinical Risk Management	13		361-366		10.2147/TCRM.S127765	Abossie 2017	Excluded (Title & Abstract Phase)	Study did not meet inclusion criteria based on title and abstract
101	Improving the radical cure of vivax malaria (IMPROV): A study protocol for a multicentre randomised, placebo-controlled comparison of short and long course primaquine regimens	Abreha, T.; Alemayehu, B.; Assefa, A.; Awab, G. R.; Kevin Baird, J.; Bezabih, B.; Cheah, P. Y.; Day, N. P.; Devine, A.; Dorda, M.; Dondorp, A. M.; Girma, S.; Hien, T. T.; Jima, D.; Kassa, M.; Kebende, A.; Khu, N. H.; Leslie, T.; Ley, B.; Lubell, Y.; Mayan, I.; Meaku, Z.; Pasaribu, A. P.; Phu, N. H.; Price, R. N.; Simpson, J. A.; Solomon, H.; Sutanto, I.; Tadesse, Y.; Taylor, B.; Thanh, N. V.; Thr…	2015	Bmc Infectious Diseases	15	1			10.1186/s12879-015-1276-2	Abreha 2015	Excluded (Title & Abstract Phase)	Study did not meet inclusion criteria based on title and abstract
102	Premature mortality in children aged 6‚Äì9 years with neurological impairments in rural Kenya: a cohort study	Abuga, J. A.; Kariuki, S. M.; Kinyanjui, S. M.; Boele Van Hensbroek, M.; Newton, C. R.	2019	The Lancet Global Health	7	12	e1728-e1735		10.1016/S2214-109X(19)30425-5	Abuga 2019	Excluded (Title & Abstract Phase)	Study did not meet inclusion criteria based on title and abstract
103	Post-COVID-19 syndrome and diabetes mellitus: a propensity-matched analysis of the International HOPE-II COVID-19 Registry	Abumayyaleh, M.; N√∫√±ez Gil, I. J.; Viana-Llamas, M. C.; Raposeiras Roubin, S.; Romero, R.; Alfonso-Rodr√≠guez, E.; Uribarri, A.; Feltes, G.; Becerra-Mu√±oz, V. M.; Santoro, F.; Pepe, M.; Castro Mej√≠a, A. F.; Signes-Costa, J.; Gonzalez, A.; Mar√≠n, F.; L√≥pez-Pa√≠s, J.; Manzone, E.; Vazquez Cancela, O.; Paeres, C. E.; Masjuan, A. L.; Velicki, L.; Wei√ü, C.; Chipayo, D.; Fernandez-Ortiz, A.; El-…	2023	Frontiers in Endocrinology	14				10.3389/fendo.2023.1167087	Abumayyaleh 2023	Excluded (Title & Abstract Phase)	Study did not meet inclusion criteria based on title and abstract
104	Survival and predictors of mortality among HIV positive adult patients on highly active antiretroviral therapy in public hospitals of Kambata Tambaro zone, southern Ethiopia: A retrospective cohort study	Abuto, W.; Abera, A.; Gobena, T.; Dingeta, T.; Markos, M.	2021	HIV/AIDS - Research and Palliative Care	13		271-281		10.2147/HIV.S299219	Abuto 2021	Excluded (Title & Abstract Phase)	Study did not meet inclusion criteria based on title and abstract
105	Risk factors for death among children 0-59 months of age with moderate-to-severe diarrhea in Manhi√ßa district, southern Mozambique	Ac√°cio, S.; Mandomando, I.; Nhampossa, T.; Quint√≥, L.; Vubil, D.; Sacoor, C.; Kotloff, K.; Farag, T.; Nasrin, D.; Macete, E.; Levine, M. M.; Alonso, P.; Bassat, Q.	2019	Bmc Infectious Diseases	19	1			10.1186/s12879-019-3948-9	Ac√°cio 2019	Excluded (Full Text Phase)	Does not include a risk assessment tool, only identifies risk factors
106	The role of HIV infection in the etiology and epidemiology of diarrheal disease among children aged 0‚Äì59 months in Manhi√ßa District, Rural Mozambique	Ac√°cio, S.; Nhampossa, T.; Quint√≥, L.; Vubil, D.; Sacoor, C.; Kotloff, K.; Farag, T.; Dilruba, N.; Macete, E.; Levine, M. M.; Alonso, P.; Mandomando, I.; Bassat, Q.	2018	International Journal of Infectious Diseases	73		17-Oct		10.1016/j.ijid.2018.05.012	Ac√°cio 2018	Excluded (Title & Abstract Phase)	Study did not meet inclusion criteria based on title and abstract
107	The effect of blood transfusion on outcomes among African children admitted to hospital with Plasmodium falciparum malaria: a prospective, multicentre observational study	Ackerman, H.; Ayestaran, A.; Olola, C. H. O.; Jallow, M.; Agbenyega, T.; Bojang, K.; Roberts, D. J.; Krishna, S.; Kremsner, P. G.; Newton, C. R.; Taylor, T.; Valim, C.; Casals-Pascual, C.	2020	The Lancet Haematology	7	11	e789-e797		10.1016/S2352-3026(20)30288-X	Ackerman 2020	Excluded (Title & Abstract Phase)	Study did not meet inclusion criteria based on title and abstract
108	Evaluation of the SPf66 vaccine for malaria control when delivered through the EPI scheme in Tanzania	Acosta, C. J.; Galindo, C. M.; Schellenberg, D.; Aponte, J. J.; Kahigwa, E.; Urassa, H.; Armstrong Schellenberg, J. R. M.; Masanja, H.; Hayes, R.; Kitua, A. Y.; Lwilla, F.; Mshinda, H.; Menendez, C.; Tanner, M.; Alonso, P. L.	1999	Tropical Medicine and International Health	4	5	368-376		10.1046/j.1365-3156.1999.00406.x	Acosta 1999	Excluded (Title & Abstract Phase)	Study did not meet inclusion criteria based on title and abstract
109	Maternal and perinatal outcomes of visceral leishmaniasis (kala-azar) treated with sodium stibogluconate in eastern Sudan	Adam, G. K.; Abdulla, M. A.; Ahmed, A. A.; Adam, I.	2009	International Journal of Gynecology and Obstetrics	107	3	208-210		10.1016/j.ijgo.2009.08.002	Adam 2009	Excluded (Title & Abstract Phase)	Study did not meet inclusion criteria based on title and abstract
110	Artesunate plus sulfadoxine-pyrimethamine in the treatment of uncomplicated Plasmodium falciparum malaria during pregnancy in eastern Sudan	Adam, I.; Ali, D. M.; Abdalla, M. A.	2006	Transactions of the Royal Society of Tropical Medicine and Hygiene	100	7	632-635		10.1016/j.trstmh.2005.09.019	Adam 2006	Excluded (Title & Abstract Phase)	Study did not meet inclusion criteria based on title and abstract
111	Artemether in the treatment of falciparum malaria during pregnancy in eastern Sudan	Adam, I.; Elwasila, E.; Mohammed Ali, D. A.; Elansari, E.; Elbashir, M. I.	2004	Transactions of the Royal Society of Tropical Medicine and Hygiene	98	9	509-513		10.1016/j.trstmh.2003.11.008	Adam 2004	Excluded (Title & Abstract Phase)	Study did not meet inclusion criteria based on title and abstract
112	Quinine for chloroquine-resistant falciparum malaria in pregnant Sudanese women in the first trimester	Adam, I.; Idris, H. M.; Elbashir, M. I.	2004	Eastern Mediterranean Health Journal	10	5-Apr	560-565			Adam 2004	Excluded (Title & Abstract Phase)	Study did not meet inclusion criteria based on title and abstract
113	Acute intestinal obstruction due to extrinsic compression by previa myoma and ectopic pregnancy: A case report	Adamou, H.; Amadou Magagi, I.; Oumarou Garba, S.; Habou, O.	2018	Journal of Medical Case Reports	12	1			10.1186/s13256-017-1540-8	Adamou 2018	Excluded (Title & Abstract Phase)	Study did not meet inclusion criteria based on title and abstract
114	Trends in extrapulmonary tb cases at three teaching hospitals in ghana, 2008‚Äì2017	Addo, S. O.; Mensah, G. I.; Mosi, L.; Abrahams, A.; Bonfoh, B.; Kazwala, R.; Zinsstag, J.; Addo, K. K.	2021	Public Health Action	11	1	26-32		10.5588/pha.20.0061	Addo 2021	Excluded (Title & Abstract Phase)	Study did not meet inclusion criteria based on title and abstract
115	Stenotrophomonas maltophilia neonatal sepsis: a case report	Adefila, W. O.; Osie, I.; Keita, M. L.; Wutor, B. M.; Yusuf, A. O.; Hossain, I.; Molfa, M.; Barjo, O.; Salaudeen, R.; Mackenzie, G.	2024	Journal of Medical Case Reports	18	1			10.1186/s13256-024-04479-2	Adefila 2024	Excluded (Title & Abstract Phase)	Study did not meet inclusion criteria based on title and abstract
116	Parental HIV serodiscordance: Implications for the care of the HIV seropositive child in a resource-poor setting	Adejuyigbe, E. A.; Odebiyi, A. I.	2006	AIDS Care - Psychological and Socio-Medical Aspects of AIDS/HIV	18	6	537-543		10.1080/13548500500228698	Adejuyigbe 2006	Excluded (Full Text Phase)	Does not include a risk assessment tool, only identifies risk factors
117	Reproductive performance after eclampsia	Adelusi, B.; Ojengbede, O. A.	1986	International Journal of Gynecology and Obstetrics	24	3	183-189		10.1016/0020-7292(86)90096-2	Adelusi 1986	Excluded (Title & Abstract Phase)	Study did not meet inclusion criteria based on title and abstract
118	Covid-19 prevention practices and associated factors among diabetes and hiv/aids clients in south-wollo zone, ethiopia: A health facility-based cross-sectional study	Ademas, A.; Adane, M.; Keleb, A.; Berihun, G.; Lingerew, M.; Sisay, T.; Hassen, S.; Getachew, M.; Tesfaw, G.; Feleke, D. G.; Addisu, E.; Berhanu, L.; Abebe, M.; Gizeyatu, A.; Abate, H.; Derso, A.	2021	Journal of Multidisciplinary Healthcare	14		2079-2086		10.2147/JMDH.S325207	Ademas 2021	Excluded (Title & Abstract Phase)	Study did not meet inclusion criteria based on title and abstract
119	The ability and safety of community-based health workers to safely initiate lifesaving therapies for pre-eclampsia in Ogun State, Nigeria: An analysis of 260 community treatments with MgSO4 and/or methyldopa	Adepoju, A. A.; Vidler, M.; Akadri, A. A.; Jaiyesimi, E.; Nwankpa, C. C.; Odubena, O. O.; Sharma, S.; Li, L.; Tu, D.; Drebit, S.; Payne, B.; Akeju, D. O.; Bhutta, Z.; Magee, L. A.; Nathan, H. L.; Shennan, A. H.; Sotunsa, J.; Adetoro, O. O.; von Dadelszen, P.; Dada, O. A.; Soyinka, O.	2021	Pregnancy Hypertension	25		179-184		10.1016/j.preghy.2021.05.005	Adepoju 2021	Excluded (Title & Abstract Phase)	Study did not meet inclusion criteria based on title and abstract
120	Locked intramedullary nailing of open fractures in resource-poor settings: a prospective observational study of challenges and functional outcomes in 101 fractures at Ogbomoso, Nigeria	Adesope Adesina, S.; Olusayo Amole, I.; Owolabi, J. I.; Oyewusi, O. O.; Goodness Adefokun, I.; Uwale Eyesan, S.	2023	BMC Musculoskeletal Disorders	24	1			10.1186/s12891-023-06271-7	AdesopeAdesina 2023	Excluded (Title & Abstract Phase)	Study did not meet inclusion criteria based on title and abstract
121	The severity, outcome and challenges of breast cancer in Nigeria	Adesunkanmi, A. R. K.; Lawal, O. O.; Adelusola, K. A.; Durosimi, M. A.	2006	Breast	15	3	399-409		10.1016/j.breast.2005.06.008	Adesunkanmi 2006	Excluded (Title & Abstract Phase)	Study did not meet inclusion criteria based on title and abstract
122	Neonatal mortality in an urban population in Ibadan, Nigeria	Adetola, A. O.; Tongo, O. O.; Orimadegun, A. E.; Osinusi, K.	2011	Pediatrics and Neonatology	52	5	243-250		10.1016/j.pedneo.2011.06.001	Adetola 2011	Excluded (Full Text Phase)	Does not meet criteria for "post-discharge", participants not hospitalized
123	Acute kidney injury and mortality in pediatric Lassa fever versus question of access to dialysis	Adetunji, A. E.; Ayenale, M.; Akhigbe, I.; Akerele, L. O.; Isibor, E.; Idialu, J.; Aideloje, F. O.; Emuebonam, E.; Aire, C.; Adomeh, D. I.; Odia, I.; Atafo, R. O.; Okonofua, M. O.; Owobu, A.; Ogbaini-Emovon, E.; Tobin, E. A.; Asogun, D. A.; Okogbenin, S. A.; Sabeti, P.; Happi, C. T.; G√ºnther, S.; Azubuike, C. O.; Rafiu, M.; Odike, A.; Olomu, S. C.; Ibadin, M. O.; Okokhere, P. O.; Akpede, G. O.	2021	International Journal of Infectious Diseases	103		124-131		10.1016/j.ijid.2020.11.006	Adetunji 2021	Excluded (Title & Abstract Phase)	Study did not meet inclusion criteria based on title and abstract
124	Global variation in anastomosis and end colostomy formation following left-sided colorectal resection
125	Introduction of misoprostol for the treatment of incomplete abortion beyond 12 weeks of pregnancy in Benin	Adisso, S.; Hounkpatin, B. I. B.; Komongui, G. D.; Sambieni, O.; Perrin, R. X.	2014	International Journal of Gynecology and Obstetrics	126		S36-S39		10.1016/j.ijgo.2014.03.002	Adisso 2014	Excluded (Title & Abstract Phase)	Study did not meet inclusion criteria based on title and abstract
126	Implementation of isoniazid preventive therapy in children aged under 5 years exposed to tuberculosis in Benin	Adjobimey, M.; Masserey, E.; Adjonou, C.; Gb√©nagnon, G.; Schwoebel, V.; Anagonou, S.; Zellweger, J. P.	2016	International Journal of Tuberculosis and Lung Disease	20	8	1055-1059		10.5588/ijtld.15.0493	Adjobimey 2016	Excluded (Title & Abstract Phase)	Study did not meet inclusion criteria based on title and abstract
127	A four year experience treating incomplete thoracolumbar spine injuries in an East African country	Admasu, A. K.; Kebede, S.	2023	World Neurosurgery: X	19				10.1016/j.wnsx.2023.100175	Admasu 2023	Excluded (Title & Abstract Phase)	Study did not meet inclusion criteria based on title and abstract
128	The epidemiology, treatment, and determinants of outcome of primary head and neck cancers at the Jos University Teaching Hospital	Adoga, A. A.; Kokong, D. D.; Ma'an, N. D.; Silas, O. A.; Dauda, A. M.; Yaro, J. P.; Mugu, J. G.; Mgbachi, C. J.; Yabak, C. J.	2018	South Asian Journal of Cancer	7	3	183-187		10.4103/sajc.sajc_15_18	Adoga 2018	Excluded (Title & Abstract Phase)	Study did not meet inclusion criteria based on title and abstract
129	The predictive factors of primary head and neck cancer stage at presentation and survival in a developing nation‚Äôs tertiary hospital	Adoga, A. A.; Kokong, D. D.; Ma‚Äôan, N. D.; Mugu, J. G.; Mgbachi, C. J.; Dauda, A. M.	2018	Sage Open Medicine	6				10.1177/2050312118792416	Adoga 2018	Excluded (Title & Abstract Phase)	Study did not meet inclusion criteria based on title and abstract
130	Identifying Risk Factors for Morbidity and Mortality in Patients with Primary Head and Neck Cancers in a Nigerian Population	Adoga, A. A.; Yaro, J. P.; Mugu, J. G.; Mgbachi, C. J.	2018	Clinical Medicine Insights: Oncology	12				10.1177/1179554918783986	Adoga 2018	Excluded (Title & Abstract Phase)	Study did not meet inclusion criteria based on title and abstract
131	Testing the effects of mass drug administration of azithromycin on mortality and other outcomes among 1‚Äì11-month-old infants in Mali (LAKANA): study protocol for a cluster-randomized, placebo-controlled, double-blinded, parallel-group, three-arm clinical trial	Adubra, L.; Alber, D.; Ashorn, P.; Ashorn, U.; Cheung, Y. B.; Cloutman-Green, E.; Diallo, F.; Ducker, C.; Elovainio, R.; Fan, Y. M.; Gates, L.; Gruffudd, G.; Haapaniemi, T.; Haidara, F.; Hallamaa, L.; Ihamuotila, R.; Klein, N.; Luoma, J.; Martell, O.; Sow, S.; Vehmasto, T.	2023	Trials	24	1			10.1186/s13063-022-06966-7	Adubra 2023	Excluded (Title & Abstract Phase)	Study did not meet inclusion criteria based on title and abstract
132	Determinants of macrosomia among newborns delivered in northwest Ethiopia: a case‚Äìcontrol study	Adugna, A.; Workineh, Y.; Tadesse, F.; Alemnew, F.; Dessalegn, N.; Kindie, K.	2022	Journal of International Medical Research	50	11			10.1177/03000605221132028	Adugna 2022	Excluded (Title & Abstract Phase)	Study did not meet inclusion criteria based on title and abstract
133	Maternal and neonatal factors associated with low birth weight among neonates delivered at the University of Gondar comprehensive specialized hospital, Northwest Ethiopia	Adugna, D. G.; Worku, M. G.	2022	Frontiers in Pediatrics	10				10.3389/fped.2022.899922	Adugna 2022	Excluded (Title & Abstract Phase)	Study did not meet inclusion criteria based on title and abstract
134	Effectiveness and safety assessment of mist tonica, a herbal haematinic	Adusi-Poku, Y.; Sittie, A.; Mensah, M. L. K.; Sarpong, K.; Fleiseher, T. C.; Ankrah, T. C.; Nsiah, D.	2008	African Journal of Traditional, Complementary and Alternative Medicines	5	2	115-119			Adusi-Poku 2008	Excluded (Title & Abstract Phase)	Study did not meet inclusion criteria based on title and abstract
135	Clinical Markers Associated With Risk of Suicide or Drug Overdose Among Individuals With Smoking Exposure: A Longitudinal Follow-up Study of the COPDGene Cohort	Adviento, B. A.; Regan, E. A.; Make, B. J.; Han, M. K.; Foreman, M. G.; Iyer, A. S.; Bhatt, S. P.; Kim, V.; Bon, J.; Soler, X.; Kinney, G. L.; Hanania, N. A.; Lowe, K. E.; Holm, K. E.; Yohannes, A. M.; Shinozaki, G.; Hoth, K. F.; Fiedorowicz, J. G.; Crapo, J. D.; Silverman, E. K.; Beaty, T. H.; Castaldi, P. J.; Cho, M. H.; DeMeo, D. L.; El Boueiz, A.; Ghosh, A.; Hayden, L. P.; Hersh, C. P.; Hetma…	2023	Chest	163	2	292-302		10.1016/j.chest.2022.09.022	Adviento 2023	Excluded (Title & Abstract Phase)	Study did not meet inclusion criteria based on title and abstract
136	Anaphylaxis complicated by acute respiratory distress and fatal outcome in a Nigerian family	Agelebe, E.; Musa, T. L.; Ajayi, I. A.; Oyedeji, O. A.	2017	Journal of Clinical and Diagnostic Research	11	1	SD01-SD03		10.7860/JCDR/2017/21449.9158	Agelebe 2017	Excluded (Title & Abstract Phase)	Study did not meet inclusion criteria based on title and abstract
137	One-stage urethroplasty for strictures: Nigerian experience	Aghaji, A. E.; Odoemene, C. A.	2001	International Journal of Urology	8	7	380-385		10.1046/j.1442-2042.2001.00317.x	Aghaji 2001	Excluded (Title & Abstract Phase)	Study did not meet inclusion criteria based on title and abstract
138	The magnitude and associated factors of immediate postpartum anemia among women who gave birth in east Gojjam zone hospitals, northwest- Ethiopia, 2020	Agmassie, G. A.; Alamneh, G. D.; Ayicheh, M. W.; Getahun, W. T.; Abneh, A. A.	2023	PLoS One	18	3-Mar			10.1371/journal.pone.0282819	Agmassie 2023	Excluded (Title & Abstract Phase)	Study did not meet inclusion criteria based on title and abstract
139	Neonatal sepsis and its associated factors among neonates admitted to neonatal intensive care units in primary hospitals in central gondar zone, northwest ethiopia, 2019	Agnche, Z.; Yeshita, H. Y.; Gonete, K. A.	2020	Infection and Drug Resistance	13		3957-3967		10.2147/IDR.S276678	Agnche 2020	Excluded (Title & Abstract Phase)	Study did not meet inclusion criteria based on title and abstract
140	The management of acute venous thromboembolism in clinical practice - study rationale and protocol of the European PREFER in VTE Registry	Agnelli, G.; Gitt, A. K.; Bauersachs, R.; Fronk, E. M.; Laeis, P.; Mismetti, P.; Monreal, M.; Willich, S. N.; Wolf, W. P.; Cohen, A. T.; Brodmann, M.; Rief, P.; Eischer, L.; Stoshikj, S.; Hirschl, M.; Weinmann, S.; Marschang, P.; Abbadie, F.; Achkar, A.; Addala, A.; Adnet, F.; Alexandra, J. F.; Aquilanti, S.; Belhassane, A.; Benaroya, A.; Berremili, T.; Grenot, M. C.; Birr, V.; Holtea, D.; Bonnin…	2015	Thrombosis Journal	13	1			10.1186/s12959-015-0071-z	Agnelli 2015	Excluded (Title & Abstract Phase)	Study did not meet inclusion criteria based on title and abstract
141	Management of tuberculosis and HIV co-infection in Cotonou, Benin	Agodokpessi, G.; Ade, G.; Ade, S.; Wachinou, A. P.; Affolabi, D.; Anagonou, S.; Gninafon, M.	2012	Medecine Et Maladies Infectieuses	42	11	561-566		10.1016/j.medmal.2012.07.012	Agodokpessi 2012	Excluded (Title & Abstract Phase)	Study did not meet inclusion criteria based on title and abstract
142	The role of routine post-natal abdominal ultrasound for newborns in a resource-poor setting: A longitudinal study	Agunloye, A. M.; Ayede, A. I.; Omokhodion, S. I.	2011	Bmc Pediatrics	11				10.1186/1471-2431-11-64	Agunloye 2011	Excluded (Title & Abstract Phase)	Study did not meet inclusion criteria based on title and abstract
143	Oral amoxicillin versus benzyl penicillin for severe pneumonia among Kenyan children: A pragmatic randomized controlled noninferiority trial	Agweyu, A.; Gathara, D.; Oliwa, J.; Muinga, N.; Edwards, T.; Allen, E.; Maleche-Obimbo, E.; English, M.	2015	Clinical Infectious Diseases	60	8	1216-1224		10.1093/cid/ciu1166	Agweyu 2015	Excluded (Title & Abstract Phase)	Study did not meet inclusion criteria based on title and abstract
144	Pericardial effusions in children with severe protein energy malnutrition resolve with therapeutic feeding: A prospective cohort study	Ahmad, S.; Ellis, J.; Nesbitt, A.; Molyneux, E.	2008	Archives of Disease in Childhood	93	12	1033-1036		10.1136/adc.2007.136747	Ahmad 2008	Excluded (Title & Abstract Phase)	Study did not meet inclusion criteria based on title and abstract
145	The double-edged sword of systemic corticosteroid therapy in viral pneumonia: A case report and comparative review of influenza-associated mucormycosis versus COVID-19 associated mucormycosis	Ahmadikia, K.; Hashemi, S. J.; Khodavaisy, S.; Getso, M. I.; Alijani, N.; Badali, H.; Mirhendi, H.; Salehi, M.; Tabari, A.; Mohammadi Ardehali, M.; Kord, M.; Roilides, E.; Rezaie, S.	2021	Mycoses	64	8	798-808		10.1111/myc.13256	Ahmadikia 2021	Excluded (Title & Abstract Phase)	Study did not meet inclusion criteria based on title and abstract
146	Aetiology and management of injuries to male external genitalia in Nigeria	Ahmed, A.; Mbibu, N. H.	2008	Injury	39	1	128-133		10.1016/j.injury.2007.02.039	Ahmed 2008	Excluded (Title & Abstract Phase)	Study did not meet inclusion criteria based on title and abstract
147	Covid-19 vaccine acceptability and adherence to preventive measures in Somalia: Results of an online survey	Ahmed, M. A. M.; Colebunders, R.; Gele, A. A.; Farah, A. A.; Osman, S.; Guled, I. A.; Abdullahi, A. A. M.; Hussein, A. M.; Ali, A. M.; Siewe Fodjo, J. N.	2021	Vaccines	9	6			10.3390/vaccines9060543	Ahmed 2021	Excluded (Title & Abstract Phase)	Study did not meet inclusion criteria based on title and abstract
148	Effect of 3 Days of Oral Azithromycin on Young Children with Acute Diarrhea in Low-Resource Settings: A Randomized Clinical Trial	Ahmed, T.; Chisti, M. J.; Rahman, M. W.; Alam, T.; Ahmed, D.; Parvin, I.; Kabir, M. F.; Sazawal, S.; Dhingra, P.; Dutta, A.; Deb, S.; Chouhan, A.; Sharma, A. K.; Jaiswal, V. K.; Dhingra, U.; Walson, J. L.; Singa, B. O.; Pavlinac, P. B.; McGrath, C. J.; Nyabinda, C.; Deichsel, E. L.; Anyango, M.; Kariuki, K. M.; Rwigi, D.; Tornberg-Belanger, S. N.; Kotloff, K. L.; Sow, S. O.; Tapia, M. D.; Haidara…	2021	Jama Network Open	4	12			10.1001/jamanetworkopen.2021.36726	Ahmed 2021	Excluded (Title & Abstract Phase)	Study did not meet inclusion criteria based on title and abstract
149	Evaluation of a 5-year programme to prevent mother-to-child transmission of HIV infection in Northern Uganda	Ahoua, L.; Ayikoru, H.; Gnauck, K.; Odaru, G.; Odar, E.; Ondoa-Onama, C.; Pinoges, L.; Balkan, S.; Olson, D.; Pujades-Rodr√≠guez, M.	2010	Journal of Tropical Pediatrics	56	1	43-52		10.1093/tropej/fmp054	Ahoua 2010	Excluded (Title & Abstract Phase)	Study did not meet inclusion criteria based on title and abstract
150	Evaluation of multidrug-resistant tuberculosis treatment in Ivory Coast from 2008 to 2010	Ahui, B. J. M.; Horo, K.; Bakayoko, A. S.; Kouassi, A. B.; Anon, J. C.; Brou-Gode, V. C.; Koffi, M. O.; Itchy, M. V.; N'Gom, A. S.; N'Goran, N. B.; Aka-Danguy, E.	2013	Revue de Pneumologie Clinique	69	6	315-319		10.1016/j.pneumo.2013.08.002	Ahui 2013	Excluded (Title & Abstract Phase)	Study did not meet inclusion criteria based on title and abstract
151	Selective elimination of Leptomonas from the in vitro co-culture with Leishmania	Ahuja, K.; Arora, G.; Khare, P.; Selvapandiyan, A.	2015	Parasitology International	64	4	5-Jan		10.1016/j.parint.2015.01.003	Ahuja 2015	Excluded (Title & Abstract Phase)	Study did not meet inclusion criteria based on title and abstract
152	Immune resilience despite inflammatory stress promotes longevity and favorable health outcomes including resistance to infection	Ahuja, S. K.; Manoharan, M. S.; Lee, G. C.; McKinnon, L. R.; Meunier, J. A.; Steri, M.; Harper, N.; Fiorillo, E.; Smith, A. M.; Restrepo, M. I.; Branum, A. P.; Bottomley, M. J.; Orr√π, V.; Jimenez, F.; Carrillo, A.; Pandranki, L.; Winter, C. A.; Winter, L. A.; Gaitan, A. A.; Moreira, A. G.; Walter, E. A.; Silvestri, G.; King, C. L.; Zheng, Y. T.; Zheng, H. Y.; Kimani, J.; Blake Ball, T.; Plummer,…	2023	Nature Communications	14	1			10.1038/s41467-023-38238-6	Ahuja 2023	Excluded (Title & Abstract Phase)	Study did not meet inclusion criteria based on title and abstract
153	Safety, immunogenicity and duration of protection of the RTS,S/ASO2D malaria vaccine: One year follow-up of a randomized controlled phase I/IIb trial	Aide, P.; Aponte, J. J.; Renom, M.; Nhampossa, T.; Sacarlal, J.; Mandomando, I.; Bassat, Q.; Manaca, M. N.; Leach, A.; Lievens, M.; Vekemans, J.; Dubois, M. C.; Loucq, C.; Ripley Ballou, W.; Cohen, J.; Alonso, P. L.	2010	PLoS One	5	11			10.1371/journal.pone.0013838	Aide 2010	Excluded (Title & Abstract Phase)	Study did not meet inclusion criteria based on title and abstract
155	Early post-acute stroke seizures: Clinical profile and outcome in a Nigerian stroke unit	Aiwansoba, I.; Chukwuyem, O.	2014	Annals of African Medicine	13	1	15-Nov		10.4103/1596-3519.126936	Aiwansoba 2014	Excluded (Title & Abstract Phase)	Study did not meet inclusion criteria based on title and abstract
156	The outcome of complementary and alternative medicine use among pregnant women in South-East Nigeria: a multi-centre prospective study	Ajah, L. O.; Ezegwui, H. U.; Ajah, M. I.; Iyoke, C. A.; Dim, C. C.; Nwankwo, T. O.; Umeh, A. U.; Iketuonye, A.	2022	Journal of Obstetrics and Gynaecology	42	4	557-562		10.1080/01443615.2021.1928031	Ajah 2022	Excluded (Title & Abstract Phase)	Study did not meet inclusion criteria based on title and abstract
157	Acute exacerbation of multiple sclerosis in pregnancy: A case report	Ajayi, A. O.; Olarinoye, J. K.	2006	Annals of African Medicine	5	4	209-211			Ajayi 2006	Excluded (Title & Abstract Phase)	Study did not meet inclusion criteria based on title and abstract
158	Glycerol adjuvant therapy in adults with bacterial meningitis in a high HIV seroprevalence setting in Malawi: A double-blind, randomised controlled trial	Ajdukiewicz, K. M. B.; Cartwright, K. E.; Scarborough, M.; Mwambene, J. B.; Goodson, P.; Molyneux, M. E.; Zijlstra, E. E.; French, N.; Whitty, C. J. M.; Lalloo, D. G.	2011	The Lancet Infectious Diseases	11	4	293-300		10.1016/S1473-3099(10)70317-0	Ajdukiewicz 2011	Excluded (Title & Abstract Phase)	Study did not meet inclusion criteria based on title and abstract
159	Effect of Pre-Transplant Covid-19 Exposure on Post-Liver Transplant Clinical Outcomes	Akbulut, S.; Barut, B.; Garzali, I. U.; Sarici, K. B.; Tamer, M.; Unsal, S.; Karabulut, E.; Baskiran, A.; Bayindir, Y.; Yilmaz, S.	2023	Transplantation Proceedings	55	5	1176-1181		10.1016/j.transproceed.2023.01.024	Akbulut 2023	Excluded (Title & Abstract Phase)	Study did not meet inclusion criteria based on title and abstract
160	Evidence that informs feeding practices in very low birthweight and very preterm infants in sub-Saharan Africa: An overview of systematic reviews	Akindolire, A.; Talbert, A.; Sinha, I.; Embleton, N.; Allen, S.	2020	Bmj Paediatrics Open	4	1			10.1136/bmjpo-2020-000724	Akindolire 2020	Excluded (Title & Abstract Phase)	Study did not meet inclusion criteria based on title and abstract
161	Prenatal Sonographic Diagnosis of Musculoskeletal Anomalies in South Western Nigeria: A Hospital-based Study	Akinmoladun, J. A.	2021	Donald School Journal of Ultrasound in Obstetrics and Gynecology	15	4	401-406		10.5005/jp-journals-10009-1824	Akinmoladun 2021	Excluded (Title & Abstract Phase)	Study did not meet inclusion criteria based on title and abstract
162	Apple peel small bowel, a review of four cases: Surgical and radiographic aspects	Akinola, R. A.; Osuoji, R. L.	2011	Journal of Nepal Paediatric Society	31	3	227-234		10.3126/jnps.v31i3.5037	Akinola 2011	Excluded (Title & Abstract Phase)	Study did not meet inclusion criteria based on title and abstract
163	Outcome of holistic care in Nigerian patients with sickle cell anaemia	Akinyanju, O. O.; Otaigbe, A. I.; Ibidapo, M. O. O.	2005	Clinical and Laboratory Haematology	27	3	195-199		10.1111/j.1365-2257.2005.00683.x	Akinyanju 2005	Excluded (Title & Abstract Phase)	Study did not meet inclusion criteria based on title and abstract
164	Acute Renal Failure Induced by Chinese Herbal Medication in Nigeria	Akpan, E. E.; Ekrikpo, U. E.	2015	Case Reports in Medicine	2015				10.1155/2015/150204	Akpan 2015	Excluded (Title & Abstract Phase)	Study did not meet inclusion criteria based on title and abstract
165	Acute splenic sequestration crisis in children with sickle cell disease	Al-Hawsawi, Z. M.; Ismail, G. A.	2001	Saudi Medical Journal	22	12	1076-1079			Al-Hawsawi 2001	Excluded (Title & Abstract Phase)	Study did not meet inclusion criteria based on title and abstract
166	Outcome of Vesicovaginal Fistula Repair: An Experience at Hamlin Fistula Hospital, Ethiopia	Ala, S. H.; Husain, S.	2022	Journal of South Asian Federation of Obstetrics and Gynaecology	14	1	13-Nov		10.5005/jp-journals-10006-1992	Ala 2022	Excluded (Title & Abstract Phase)	Study did not meet inclusion criteria based on title and abstract
167	Incidence and predictors of recurrent acute coronary syndrome among adult patients with acute coronary syndrome in West Amhara, Ethiopia: a multicenter retrospective follow-up study	Alamaw, A. W.; Asefa, T.; Abebe, G. K.; Zemariam, A. B.; Liyew, B.	2023	Frontiers in Cardiovascular Medicine	10				10.3389/fcvm.2023.1234239	Alamaw 2023	Excluded (Title & Abstract Phase)	Study did not meet inclusion criteria based on title and abstract
168	Determinants of birth asphyxia among new-borns at Debre Markos referral hospital, Northwest Ethiopia: Unmatched case-control study	Alamneh, Y. M.; Akalu, T. Y.; Aynalem, Y. A.; Negesse, A.; Shiferaw, W. S.; Gedefaw, M.; Tilahun, M.	2021	Current Pediatric Research	25	10				Alamneh 2021	Excluded (Title & Abstract Phase)	Study did not meet inclusion criteria based on title and abstract
169	Factors Associated with Mortality and Long-Term Outcomes of Pediatric Acute Kidney Injury in a Resource Limited Setting	Alao, M. A.; Ibrahim, O. R.; Ademola, A. D.; Asinobi, A. O.	2023	Nephron	147	6	351-361		10.1159/000528079	Alao 2023	Excluded (Full Text Phase)	Does not include a risk assessment tool, only identifies risk factors
170	Long-term survival of children following acute peritoneal dialysis in a resource-limited setting	Alao, M. A.; Ibrahim, O. R.; Asinobi, A. O.; Akinsola, A.	2020	Kidney Research and Clinical Practice	39	4	469-478		10.23876/j.krcp.20.055	Alao 2020	Excluded (Title & Abstract Phase)	Study did not meet inclusion criteria based on title and abstract
171	Prevalence and outcomes of acute kidney injury in term neonates with perinatal asphyxia	Alaro, D.; Bashir, A.; Musoke, R.; Wanaiana, L.; Bashir, A.	2014	African Health Sciences	14	3	682-688		10.4314/ahs.v14i3.26	Alaro 2014	Excluded (Title & Abstract Phase)	Study did not meet inclusion criteria based on title and abstract
172	Age-related comorbidities and mortality in people living with HIV in rural Tanzania	Albrecht, S.; Franzeck, F. C.; Mapesi, H.; Hatz, C.; Kalinjuma, A. V.; Glass, T. R.; Mnzava, D.; Letang, E.; Paris, D. H.; Battegay, M.; Weisser, M.	2019	Aids	33	6	1031-1041		10.1097/QAD.0000000000002171	Albrecht 2019	Excluded (Title & Abstract Phase)	Study did not meet inclusion criteria based on title and abstract
173	Determinants and Magnitude of Neonatal Sepsis at Hiwot Fana Comprehensive Specialized University Hospital, in Eastern Ethiopia: A Cross-Sectional Study	Alemayehu, A.; Yusuf, M.; Demissie, A.; Muleta, M. E.	2024	Clinical Medicine Insights: Pediatrics	18				10.1177/11795565241242656	Alemayehu 2024	Excluded (Title & Abstract Phase)	Study did not meet inclusion criteria based on title and abstract
174	Treatment outcomes in patients with multidrug-resistant tuberculosis in north-west Ethiopia	Alene, K. A.; Viney, K.; McBryde, E. S.; Tsegaye, A. T.; Clements, A. C. A.	2017	Tropical Medicine and International Health	22	3	351-362		10.1111/tmi.12826	Alene 2017	Excluded (Title & Abstract Phase)	Study did not meet inclusion criteria based on title and abstract
175	A Case of Ischiopagus Dicephalus Conjoined Twins with Tetrabrachius Bipus from Dessie, Ethiopia	Alene, T. D.; Abebe, M. S.	2022	International Medical Case Reports Journal	15		425-429		10.2147/IMCRJ.S381186	Alene 2022	Excluded (Title & Abstract Phase)	Study did not meet inclusion criteria based on title and abstract
176	Prevalence, management and efficacy of treatment in portal vein obstruction after paediatric liver transplantation: protocol of the retrospective international multicentre PORTAL registry	Alfares, B. A.; Van Der Doef, H. P. J.; Wildhaber, B. E.; Casswall, T.; Nowak, G.; Delle, M.; Aldrian, D.; Berchtold, V.; Vogel, G. F.; Kalici≈Ñski, P.; Markiewicz-Kijewska, M.; Kolesnik, A.; Bernabeu, J. Q.; Hally, M. M.; Larrarte K, M.; Marra, P.; Bravi, M.; Pinelli, D.; Kasahara, M.; Sakamoto, S.; Uchida, H.; Mali, V.; Aw, M.; Franchi-Abella, S.; Gonzales, E.; Gu√©rin, F.; Cervio, G.; Minetto,…	2023	BMJ Open	13	7			10.1136/bmjopen-2022-066343	Alfares 2023	Excluded (Title & Abstract Phase)	Study did not meet inclusion criteria based on title and abstract
177	Incidence, management, and course of cancer in patients with inflammatory bowel disease	Algaba, A.; Guerra, I.; Mar√≠n-Jim√©nez, I.; Quintanilla, E.; L√≥pez-Serrano, P.; Garc√≠a-S√°nchez, M. C.; Casis, B.; Taxonera, C.; Moral, I.; Chaparro, M.; Mart√≠n-Rodr√≠guez, D.; Mart√≠n-Arranz, M. D.; Mance√±ido, N.; Mench√©n, L.; L√≥pez-Sanrom√°n, A.; Casta√±o, √Å; Bermejo, F.	2015	Journal of Crohn's and Colitis	9	4	326-333		10.1093/ecco-jcc/jjv032	Algaba 2015	Excluded (Title & Abstract Phase)	Study did not meet inclusion criteria based on title and abstract
178	Chronic renal failure in Sudanese children: Aetiology and outcomes	Ali, E. T. M. A.; Abdelraheem, M. B.; Mohamed, R. M.; Hassan, E. G.; Watson, A. R.	2009	Pediatric Nephrology	24	2	349-353		10.1007/s00467-008-1022-8	Ali 2009	Excluded (Title & Abstract Phase)	Study did not meet inclusion criteria based on title and abstract
179	Ancient foe, serious weapon: Subarachnoid hemorrhage secondary to TB meningitis	Ali, M. O. K.; Elhassan, A. E.; Elgara, M. S.; Abdelhady, M.; Abdel Hadi, H.	2020	IDCases	22				10.1016/j.idcr.2020.e00941	Ali 2020	Excluded (Title & Abstract Phase)	Study did not meet inclusion criteria based on title and abstract
180	Profile of congenital heart disease and access to definitive care among children seen at Gulu Regional Referral Hospital in Northern Uganda: a four-year experience	Aliku, T.; Beaton, A.; Lubega, S.; Dewyer, A.; Scheel, A.; Kamarembo, J.; Akech, R.; Sable, C.; Lwabi, P.	2021	Journal of Congenital Cardiology	5	1			10.1186/s40949-021-00064-0	Aliku 2021	Excluded (Title & Abstract Phase)	Study did not meet inclusion criteria based on title and abstract
181	Resolution of dilated cardiomyopathy in an adolescent with change of a failing highly active antiretroviral drug therapy	Aliku, T. O.; Lubega, S.; Lwabi, P.	2015	African Health Sciences	15	1	288-292		10.4314/ahs.v15i1.39	Aliku 2015	Excluded (Title & Abstract Phase)	Study did not meet inclusion criteria based on title and abstract
182	Incorporating low-cost spirometry testing of pulmonary function into comprehensive care for children with sickle cell anemia in northwestern Nigeria: A multicountry collaboration for achieving a sustainable initiative	Aliyu Zubair, R.; Dogara, L. G.; Arigliani, M.; Zuiani, C.; Dache Sunday, A.; Audu, R. C.; Sani, Z.; Dadan-Garba, H.; Inusa, B. P. D.	2018	Blood Advances	2		24-25		10.1182/bloodadvances.2018GS110751	AliyuZubair 2018	Excluded (Title & Abstract Phase)	Study did not meet inclusion criteria based on title and abstract
183	Successful Percutaneous Mitral Paravalvular Leak Closure Is Associated with Improved Midterm Survival	Alkhouli, M.; Zack, C. J.; Sarraf, M.; Eleid, M. F.; Cabalka, A. K.; Reeder, G. S.; Hagler, D. J.; Maalouf, J. F.; Nkomo, V. T.; Rihal, C. S.	2017	Circulation: Cardiovascular Interventions	10	12			10.1161/CIRCINTERVENTIONS.117.005730	Alkhouli 2017	Excluded (Title & Abstract Phase)	Study did not meet inclusion criteria based on title and abstract
184	Global surveillance of cancer survival 1995-2009: Analysis of individual data for 25 676 887 patients from 279 population-based registries in 67 countries (CONCORD-2)	Allemani, C.; Weir, H. K.; Carreira, H.; Harewood, R.; Spika, D.; Wang, X. S.; Bannon, F.; Ahn, J. V.; Johnson, C. J.; Bonaventure, A.; Marcos-Gragera, R.; Stiller, C.; Azevedo E Silva, G.; Chen, W. Q.; Ogunbiyi, O. J.; Rachet, B.; Soeberg, M. J.; You, H.; Matsuda, T.; Bielska-Lasota, M.; Storm, H.; Tucker, T. C.; Coleman, M. P.; Bouzbid, S.; Hamdi-Ch√©rif, M.; Zaidi, Z.; Bah, E.; Swaminathan, R.…	2015	The Lancet	385	9972	977-1010		10.1016/S0140-6736(14)62038-9	Allemani 2015	Excluded (Title & Abstract Phase)	Study did not meet inclusion criteria based on title and abstract
185	Burn injuries in KwaZulu-Natal Province, South Africa: Quantifying the healthcare burden	Allorto, N.; Rencken, C.; Bishop, D. G.	2023	South African Medical Journal	113	10	1427-1431		10.7196/SAMJ.2023.v113i10.196	Allorto 2023	Excluded (Title & Abstract Phase)	Study did not meet inclusion criteria based on title and abstract
186	Tobacco use in diabetes mellitus: a retrospective cohort study to determine the effect of snuff tobacco use on diabetes mellitus complications over a period of nine years	Ally, R. M.; van Zyl, D.	2024	Journal of Endocrinology, Metabolism and Diabetes of South Africa	29	1	18-23		10.1080/16089677.2023.2246767	Ally 2024	Excluded (Title & Abstract Phase)	Study did not meet inclusion criteria based on title and abstract
187	Neonatal intestinal obstruction in Jordan: A single center 6 year experience	Almajali, N.; Jame, D. A.; Al-Momani, H.; Al-Taher, R.; Al-Momani, M.; Alsmady, D.; Shawareb, S. G.; Ayyoub, R.	2020	Jordan Medical Journal	54	4	157-166			Almajali 2020	Excluded (Title & Abstract Phase)	Study did not meet inclusion criteria based on title and abstract
188	Efficacy of the RTS,S/AS02A vaccine against Plasmodium falciparum infection and disease in young African children: Randomised controlled trial	Alonso, P. L.; Sacarlal, J.; Aponte, J. J.; Leach, A.; Macete, E.; Milman, J.; Mandomando, I.; Spiessens, B.; Guinovart, C.; Espasa, M.; Bassat, Q.; Aide, P.; Ofori-Anyinam, O.; Navia, M. M.; Corachan, S.; Ceuppens, M.; Dubois, M. C.; Demoiti√©, M. A.; Dubovsky, F.; Men√©ndez, C.; Tornieporth, N.; Ballou, W. R.; Thompson, R.; Cohen, J.	2004	Lancet	364	9443	1411-1420		10.1016/S0140-6736(04)17223-1	Alonso 2004	Excluded (Title & Abstract Phase)	Study did not meet inclusion criteria based on title and abstract
189	Randomised trial of efficacy of SPf66 vaccine against Plasmodium falciparum malaria in children in southern Tanzania	Alonso, P. L.; Smith, T.; Armstrong Schellenberg, J. R. M.; Masanja, H.; Mwankusye, S.; Urassa, H.; Bastos De Azevedo, I.; Chongela, J.; Kobero, S.; Menendez, C.; Hurt, N.; Thomas, M. C.; Lyimo, E.; Weiss, N. A.; Hayes, R.; Kitua, A. Y.; Lopez, M. C.; Kilama, W. L.; Teuscher, T.; Tanner, M.	1994	Lancet	344	8931	1175-1181		10.1016/S0140-6736(94)90505-3	Alonso 1994	Excluded (Title & Abstract Phase)	Study did not meet inclusion criteria based on title and abstract
190	Predicting long-term mortality after Fontan procedures: A risk score based on 6707 patients from 28 studies	Alsaied, T.; Bokma, J. P.; Engel, M. E.; Kuijpers, J. M.; Hanke, S. P.; Zuhlke, L.; Zhang, B.; Veldtman, G. R.	2017	Congenital Heart Disease	12	4	393-398		10.1111/chd.12468	Alsaied 2017	Excluded (Title & Abstract Phase)	Study did not meet inclusion criteria based on title and abstract
191	Factors associated with long-term mortality after Fontan procedures: A systematic review	Alsaied, T.; Bokma, J. P.; Engel, M. E.; Kuijpers, J. M.; Hanke, S. P.; Zuhlke, L.; Zhang, B.; Veldtman, G. R.	2017	Heart	103	2	104-110		10.1136/heartjnl-2016-310108	Alsaied 2017	Excluded (Title & Abstract Phase)	Study did not meet inclusion criteria based on title and abstract
192	Predictors of Success of a Single-Dose Methotrexate in the Treatment of Ectopic Pregnancy	Alsammani, M. A.; Moona, N. A.	2016	Journal of Obstetrics and Gynecology of India	66	4	233-238		10.1007/s13224-014-0668-3	Alsammani 2016	Excluded (Title & Abstract Phase)	Study did not meet inclusion criteria based on title and abstract
193	Male partner participation in antenatal clinic services is associated with improved HIV-free survival among infants in Nairobi, Kenya: A prospective cohort study	Aluisio, A. R.; Bosire, R.; Bourke, B.; Gatuguta, A.; Kiarie, J. N.; Nduati, R.; John-Stewart, G.; Farquhar, C.	2016	Journal of Acquired Immune Deficiency Syndromes	73	2	169-176		10.1097/QAI.0000000000001038	Aluisio 2016	Excluded (Title & Abstract Phase)	Study did not meet inclusion criteria based on title and abstract
194	Factors Associated With In-Hospital Post-Cardiac Arrest Survival in a Referral Level Hospital in Uganda	Alum, R. A.; Kiwanuka, J. K.; Nakku, D.; Kakande, E. R.; Nyaiteera, V.; Ttendo, S. S.	2022	Anesthesia and Analgesia	135	5	1073-1081		10.1213/ANE.0000000000006132	Alum 2022	Excluded (Title & Abstract Phase)	Study did not meet inclusion criteria based on title and abstract
195	The global burden of adolescent and young adult cancer in 2019: a systematic analysis for the Global Burden of Disease Study 2019	Alvarez, E. M.; Force, L. M.; Xu, R.; Compton, K.; Lu, D.; Henrikson, H. J.; Kocarnik, J. M.; Harvey, J. D.; Pennini, A.; Dean, F. E.; Fu, W.; Vargas, M. T.; Keegan, T. H. M.; Ariffin, H.; Barr, R. D.; Erdomaeva, Y. A.; Gunasekera, D. S.; John-Akinola, Y. O.; Ketterl, T. G.; Kutluk, T.; Malogolowkin, M. H.; Mathur, P.; Radhakrishnan, V.; Ries, L. A. G.; Rodriguez-Galindo, C.; Sagoyan, G. B.; Sult…	2022	The Lancet Oncology	23	1	27-52		10.1016/S1470-2045(21)00581-7	Alvarez 2022	Excluded (Title & Abstract Phase)	Study did not meet inclusion criteria based on title and abstract
196	Application of IPSET-Thrombosis in 1366 Patients Prospectively Followed from the Spanish Registry of Essential Thrombocythemia	Alvarez-Larr√°n, A.; Cuevas, B.; Velez, P.; Noya, S.; Caballero-Navarro, G.; Ferrer-Mar√≠n, F.; Carbonell, S.; P√©rez-Encinas, M.; G√≥mez-Casares, M. T.; P√©rez-L√≥pez, R.; Magro, E.; Moret√≥, A.; Pastor-Gal√°n, I.; Angona, A.; Mata-V√°zquez, M. I.; Guerrero-Fern√°ndez, L.; Guerra, J. M.; Carre√±o-Tarragona, G.; Fox, L.; Murillo, I.; Garc√≠a-Guti√©rrez, V.; Mora, E.; Stuckey, R.; Arellano-Rodrigo…	2023	HemaSphere	7	8	E936		10.1097/HS9.0000000000000936	Alvarez-Larr√°n 2023	Excluded (Title & Abstract Phase)	Study did not meet inclusion criteria based on title and abstract
197	Frequency and prognostic value of resistance/intolerance to hydroxycarbamide in 890 patients with polycythaemia vera	Alvarez-Larr√°n, A.; Kerguelen, A.; Hern√°ndez-Boluda, J. C.; P√©rez-Encinas, M.; Ferrer-Mar√≠n, F.; B√°rez, A.; Mart√≠nez-L√≥pez, J.; Cuevas, B.; Mata, M. I.; Garc√≠a-Guti√©rrez, V.; Arag√ºes, P.; Montesdeoca, S.; Burgaleta, C.; Caballero, G.; Hern√°ndez-Rivas, J. A.; Dur√°n, M. A.; G√≥mez-Casares, M. T.; Besses, C.	2016	British Journal of Haematology	172	5	786-793		10.1111/bjh.13886	Alvarez-Larr√°n 2016	Excluded (Title & Abstract Phase)	Study did not meet inclusion criteria based on title and abstract
198	Assessment and prognostic value of the European leukemiaNet criteria for clinicohematologic response, resistance, and intolerance to hydroxyurea in polycythemia vera	Alvarez-Larr√°n, A.; Pereira, A.; Cervantes, F.; Arellano-Rodrigo, E.; Hern√°ndez-Boluda, J. C.; Ferrer-Mar√≠n, F.; Angona, A.; G√≥mez, M.; Mui√±a, B.; Guill√©n, H.; Teruel, A.; Bellosillo, B.; Burgaleta, C.; Vicente, V.; Besses, C.	2012	Blood	119	6	1363-1369		10.1182/blood-2011-10-387787	Alvarez-Larr√°n 2012	Excluded (Title & Abstract Phase)	Study did not meet inclusion criteria based on title and abstract
199	A predictive model and risk factors for case fatality of covid-19	√Ålvarez-Mon, M.; Ortega, M. A.; Gasulla, √ì; Fortuny-Profit√≥s, J.; Mazaira-Font, F. A.; Saurina, P.; Monserrat, J.; Plana, M. N.; Troncoso, D.; Moreno, J. S.; Mu√±oz, B.; Arranz, A.; Varona, J. F.; Lopez-Escobar, A.; As√∫nsolo-Del Barco, A.	2021	Journal of Personalized Medicine	11	1	18-Jan		10.3390/jpm11010036	√Ålvarez-Mon 2021	Excluded (Title & Abstract Phase)	Study did not meet inclusion criteria based on title and abstract
200	Predictors of loss to follow-up after engagement in care of HIV-infected children ineligible for antiretroviral therapy in an HIV cohort study in India	Alvarez-Uria, G.; Naik, P. K.; Midde, M.; Pakam, R.	2014	Germs	4	1	15-Sep		10.11599/germs.2014.1049	Alvarez-Uria 2014	Excluded (Title & Abstract Phase)	Study did not meet inclusion criteria based on title and abstract
201	E-IMNCI: A novel clinical diagnostic support system approach to strengthen effectiveness and quality of IMNCI implementation in India	Alwadhi, V.; Bajpayee, D.; Kumar, N.; Mohanty, J. S.; Mukherji, K.; Saboth, P. K.; Sinha, A.; Prasad, A.; Kumar, H.	2023	BMJ Open Quality	12				10.1136/bmjoq-2022-001857	Alwadhi 2023	Excluded (Title & Abstract Phase)	Study did not meet inclusion criteria based on title and abstract
202	Virological response and resistances over 12 months among HIV-infected children less than two years receiving first-line lopinavir/ritonavir-based antiretroviral therapy in Cote D'Ivoire and Burkina Faso: The MONOD ANRS 12206 cohort	Amani-Bosse, C.; Dahourou, D. L.; Malateste, K.; Amorissani-Folquet, M.; Coulibaly, M.; Dattez, S.; Emieme, A.; Barry, M.; Rouzioux, C.; N'Gbeche, S.; Yonaba, C.; Timit√©-Konan, M.; Mea, V.; Ou√©draogo, S.; Blanche, S.; Meda, N.; Seguin-Devaux, C.; Leroy, V.	2017	Journal of the International Aids Society	20	1			10.7448/IAS.20.1.21362	Amani-Bosse 2017	Excluded (Title & Abstract Phase)	Study did not meet inclusion criteria based on title and abstract
203	Survival status and predictors of mortality among traumatic brain injury patients in an Ethiopian hospital: A retrospective cohort study	Amare, A. T.; Tesfaye, T. D.; Ali, A. S.; Woelile, T. A.; Birlie, T. A.; Kebede, W. M.; Tassew, S. F.; Chanie, E. S.; Fleke, D. G.	2021	African Journal of Emergency Medicine	11	4	396-403		10.1016/j.afjem.2021.06.003	Amare 2021	Excluded (Title & Abstract Phase)	Study did not meet inclusion criteria based on title and abstract
204	Smear positive pulmonary tuberculosis among diabetic patients at the Dessie referral hospital, Northeast Ethiopia	Amare, H.; Gelaw, A.; Anagaw, B.; Gelaw, B.	2013	Infectious Diseases of Poverty	2	1			10.1186/2049-9957-2-6	Amare 2013	Excluded (Title & Abstract Phase)	Study did not meet inclusion criteria based on title and abstract
205	Abdominal Apoplexy: Rupture of Short Gastric Artery After Retching	Ambikapathi, T.; Subramaniam, S.; Hayati, F.	2022	Annals of African Surgery	19	1	54-57		10.4314/AAS.V19I1.10	Ambikapathi 2022	Excluded (Title & Abstract Phase)	Study did not meet inclusion criteria based on title and abstract
206	Hydroxyurea with dose escalation for primary stroke risk reduction in children with sickle cell anaemia in Tanzania (SPHERE): an open-label, phase 2 trial	Ambrose, E. E.; Latham, T. S.; Songoro, P.; Charles, M.; Lane, A. C.; Stuber, S. E.; Makubi, A. N.; Ware, R. E.; Smart, L. R.	2023	The Lancet Haematology	10	4	e261-e271		10.1016/S2352-3026(22)00405-7	Ambrose 2023	Excluded (Title & Abstract Phase)	Study did not meet inclusion criteria based on title and abstract
207	Congenital Vaginal Obstruction in Neonates and Infants: Recognition and Management	Ameh, E. A.; Mshelbwala, P. M.; Ameh, N.	2011	Journal of Pediatric and Adolescent Gynecology	24	2	74-78		10.1016/j.jpag.2010.08.016	Ameh 2011	Excluded (Title & Abstract Phase)	Study did not meet inclusion criteria based on title and abstract
208	Raltegravir non-inferior to nucleoside based regimens in second-line therapy with lopinavir/ritonavir over 96 weeks: A randomised open label study for the treatment of HIV-1 infection	Amin, J.; Boyd, M. A.; Kumarasamy, N.; Moore, C. L.; Losso, M. H.; Nwizu, C. A.; Mohapi, L.; Kerr, S. J.; Sohn, A. H.; Teppler, H.; Renjifo, B.; Molina, J. M.; Emery, S.; Cooper, D. A.	2015	PLoS One	10	2			10.1371/journal.pone.0118228	Amin 2015	Excluded (Title & Abstract Phase)	Study did not meet inclusion criteria based on title and abstract
209	Rabies is still a fatal but neglected disease: a¬†case report	Amoako, Y. A.; El-Duah, P.; Sylverken, A. A.; Owusu, M.; Yeboah, R.; Gorman, R.; Adade, T.; Bonney, J.; Tasiame, W.; Nyarko-Jectey, K.; Binger, T.; Corman, V. M.; Drosten, C.; Phillips, R. O.	2021	Journal of Medical Case Reports	15	1			10.1186/s13256-021-03164-y	Amoako 2021	Excluded (Title & Abstract Phase)	Study did not meet inclusion criteria based on title and abstract
210	Provider adherence to first antenatal care guidelines and risk of pregnancy complications in public sector facilities: A Ghanaian cohort study	Amoakoh-Coleman, M.; Klipstein-Grobusch, K.; Agyepong, I. A.; Kayode, G. A.; Grobbee, D. E.; Ansah, E. K.	2016	Bmc Pregnancy and Childbirth	16	1			10.1186/s12884-016-1167-6	Amoakoh-Coleman 2016	Excluded (Title & Abstract Phase)	Study did not meet inclusion criteria based on title and abstract
211	A pilot study of a video-based educational intervention and knowledge of cervical cancer among senior high school students in Ghana: A before-after study	Ampofo, A. G.; Gyamfuaah, S. A.; Opoku, N. S.; Owusu, S. O.; Ibitoye, M. B.	2020	Journal of Cancer Policy	24				10.1016/j.jcpo.2020.100220	Ampofo 2020	Excluded (Title & Abstract Phase)	Study did not meet inclusion criteria based on title and abstract
212	Switch to second-line versus continued first-line antiretroviral therapy for patients with low-level HIV-1 viremia: An open-label randomized controlled trial in Lesotho	Amstutz, A.; Nsakala, B. L.; Vanobberghen, F.; Muhairwe, J.; Glass, T. R.; Namane, T.; Mpholo, T.; Battegay, M.; Klimkait, T.; Labhardt, N. D.	2020	Plos Medicine	17	9			10.1371/journal.pmed.1003325	Amstutz 2020	Excluded (Title & Abstract Phase)	Study did not meet inclusion criteria based on title and abstract
213	Once-daily dolutegravir-based antiretroviral therapy in infants and children living with HIV from age 4 weeks: results from the below 14 kg cohort in the randomised ODYSSEY trial	Amuge, P.; Lugemwa, A.; Wynne, B.; Mujuru, H. A.; Violari, A.; Kityo, C. M.; Archary, M.; Variava, E.; White, E.; Turner, R. M.; Shakeshaft, C.; Ali, S.; Nathoo, K. J.; Atwine, L.; Liberty, A.; Bbuye, D.; Kaudha, E.; Mngqibisa, R.; Mosala, M.; Mumbiro, V.; Nanduudu, A.; Ankunda, R.; Maseko, L.; Kekitiinwa, A. R.; Giaquinto, C.; Rojo, P.; Gibb, D. M.; Turkova, A.; Ford, D.; Mehar, A. F.; Abraham, …	2022	The Lancet HIV	9	9	e638-e648		10.1016/S2352-3018(22)00163-1	Amuge 2022	Excluded (Title & Abstract Phase)	Study did not meet inclusion criteria based on title and abstract
214	Survival among people hospitalized with COVID-19 in Switzerland: a nationwide population-based analysis	Anderegg, N.; Panczak, R.; Egger, M.; Low, N.; Riou, J.	2022	Bmc Medicine	20	1			10.1186/s12916-022-02364-7	Anderegg 2022	Excluded (Title & Abstract Phase)	Study did not meet inclusion criteria based on title and abstract
215	National Immunization Campaigns with Oral Polio Vaccine May Reduce All-cause Mortality: An Analysis of 13 Years of Demographic Surveillance Data from an Urban African Area	Andersen, A.; Fisker, A. B.; Nielsen, S.; Rodrigues, A.; Benn, C. S.; Aaby, P.	2021	Clinical Infectious Diseases	72	10	E596-E603		10.1093/cid/ciaa1351	Andersen 2021	Excluded (Title & Abstract Phase)	Study did not meet inclusion criteria based on title and abstract
216	Iron supplementation and paediatric HIV disease progression: a cohort study among children receiving routine HIV care in Dar es Salaam, Tanzania	Andersen, C. T.; Duggan, C. P.; Manji, K.; Seage, G. R.; Spiegelman, D.; Perumal, N.; Ulenga, N.; Fawzi, W. W.	2022	International Journal of Epidemiology	51	5	1533-1543		10.1093/ije/dyac017	Andersen 2022	Excluded (Title & Abstract Phase)	Study did not meet inclusion criteria based on title and abstract
217	Effects of the angiotensin-receptor blocker telmisartan on cardiovascular events in high-risk patients intolerant to angiotensin-converting enzyme inhibitors: a randomised controlled trial	Anderson, C.; Pogue, J.; Dyal, L.; Copland, I.; Schumacher, H.; Dagenais, G.; Sleight, P.; Ramos, B.; Richardson, L.; Murphy, J.; Haehl, M.; Hilbrich, L.; Svaerd, R.; Martin, K.; Murwin, D.; Meinicke, T.; Schlosser, A.; Schmidt, G.; Creek, R.; Distel, M.; Aubert, B.; Schmieder, R.; Unger, T.; Asmar, R.; Mancia, G.; Diaz, R.; Paolasso, E.; Piegas, L.; Avezum, A.; Cardona Munoz, E.; Probstfield, J.…	2008	The Lancet	372	9644	1174-1183		10.1016/S0140-6736(08)61242-8	Anderson 2008	Excluded (Title & Abstract Phase)	Study did not meet inclusion criteria based on title and abstract
218	Rapid clearance and frequent reinfection with enteric pathogens among children with acute diarrhea in Zanzibar	Andersson, M. E.; Elfving, K.; Shakely, D.; Nilsson, S.; Msellem, M.; Trollfors, B.; M√•rtensson, A.; Bj√∂rkman, A.; Lindh, M.	2017	Clinical Infectious Diseases	65	8	1371-1377		10.1093/cid/cix500	Andersson 2017	Excluded (Title & Abstract Phase)	Study did not meet inclusion criteria based on title and abstract
219	Antiviral treatment for the prevention of mother to child transmission of hepatitis B virus infection	Andersson, M. I.; Amponsah-Dacosta, E.; Wiysonge, C. S.	2024	Cochrane Database of Systematic Reviews	2024	4			10.1002/14651858.CD014278	Andersson 2024	Excluded (Title & Abstract Phase)	Study did not meet inclusion criteria based on title and abstract
220	MR imaging of the posterior hypophysis in children with tuberculous meningitis	Andronikou, S.; Toorn, R.; Boerhout, E.	2009	European Radiology	19	9	2249-2254		10.1007/s00330-009-1408-4	Andronikou 2009	Excluded (Title & Abstract Phase)	Study did not meet inclusion criteria based on title and abstract
221	Treatment of Kaposi sarcoma in children with HIV-1 infection	Anglemyer, A.; Agrawal, A. K.; Rutherford, G. W.	2014	Cochrane Database of Systematic Reviews	2014	1			10.1002/14651858.CD009826.pub2	Anglemyer 2014	Excluded (Title & Abstract Phase)	Study did not meet inclusion criteria based on title and abstract
222	Unipolar mania: a necessary diagnostic concept	Angst, J.; Grobler, C.	2015	European Archives of Psychiatry and Clinical Neuroscience	265	4	273-280		10.1007/s00406-015-0577-1	Angst 2015	Excluded (Title & Abstract Phase)	Study did not meet inclusion criteria based on title and abstract
223	Erythema marginatum: an uncommon presentation of acute rheumatic fever in a Nigerian adolescent girl‚Äîa case report	Animasahun, B. A.; Lawani, F. O.; Lamina, M. O.	2021	Egyptian Pediatric Association Gazette	69	1			10.1186/s43054-021-00068-w	Animasahun 2021	Excluded (Title & Abstract Phase)	Study did not meet inclusion criteria based on title and abstract
224	Five-year trends in treatment changes in an adult cohort of HIV/AIDS patients in Ghana: A retrospective cohort study	Ankrah, D. N. A.; Lartey, M.; Mantel-Teeuwisse, A. K.; Leufkens, H. G. M.	2017	Bmc Infectious Diseases	17	1			10.1186/s12879-017-2752-7	Ankrah 2017	Excluded (Title & Abstract Phase)	Study did not meet inclusion criteria based on title and abstract
225	Human immunodeficiency virus-associated nephropathy (HIVAN) in Nigerian children	Anochie, I. C.; Eke, F. U.; Okpere, A. N.	2008	Pediatric Nephrology	23	1	117-122		10.1007/s00467-007-0621-0	Anochie 2008	Excluded (Title & Abstract Phase)	Study did not meet inclusion criteria based on title and abstract
226	Study of critically ill patients with systemic lupus erythematosus	Ansell, S. M.; Bedhesi, S.; Ruff, B.; Mahomed, A. G.; Richards, G.; Mer, M.; Feldman, C.	1996	Critical Care Medicine	24	6	981-984		10.1097/00003246-199606000-00018	Ansell 1996	Excluded (Title & Abstract Phase)	Study did not meet inclusion criteria based on title and abstract
227	Educating caregivers to recognise the clinical signs of pneumonia in children younger than 6 months	Ansong, D.; Osei, F. A.; Owuso, S. K.; Nyanor, I.; Bonney, J.; Enimil, A.; Laryea, D. O.; Dapaah, J.; Agyei-Baffour, P.; Mensah, N.; Osei-Peprah, I.; Owusu, A.; Addo-Yobo, E.; Osei-Akoto, A.; Owusu, O. A.; Appiah, S. C. Y.; Ampiah, V.; Saahene, J. O.; Amuzu, E. X.; Telly, M.; Sylverken, J.	2020	SAJCH South African Journal of Child Health	14	2	71-76		10.7196/SAJCH.2020.v14i2.1642	Ansong 2020	Excluded (Title & Abstract Phase)	Study did not meet inclusion criteria based on title and abstract
228	Hypertensive disorders of pregnancy: What the physician needs to know	Anthony, J.; Damasceno, A.; Ojjii, D.	2016	Cardiovascular Journal of Africa	27	2	104-110		10.5830/CVJA-2016-051	Anthony 2016	Excluded (Title & Abstract Phase)	Study did not meet inclusion criteria based on title and abstract
229	Assessment and management of severe malnutrition in children	Antwi, S.	2011	West African Journal of Medicine	30	1	18-Nov			Antwi 2011	Excluded (Title & Abstract Phase)	Study did not meet inclusion criteria based on title and abstract
230	Outcomes of HIV Positive Children and Adolescents Initiated on Antiretroviral Treatment in Nigeria (2007-2016)	Anukam, O.; Blanco, N.; Jumare, J.; Lo, J.; Babatunde, E.; Odafe, S.; Onotu, D.; Ene, U.; Fagbamigbe, J.; Carpenter, D.; Rivadeneira, E. D.; Omoigberale, A. I.; Charurat, M.; Swaminathan, M.; Stafford, K. A.	2022	Journal of the International Association of Providers of Aids Care	21				10.1177/23259582221117009	Anukam 2022	Excluded (Title & Abstract Phase)	Study did not meet inclusion criteria based on title and abstract
231	Vaccines for preventing typhoid fever	Anwar, E.; Goldberg, E.; Fraser, A.; Acosta, C. J.; Paul, M.; Leibovici, L.	2014	Cochrane Database of Systematic Reviews	2014	1			10.1002/14651858.CD001261.pub3	Anwar 2014	Excluded (Title & Abstract Phase)	Study did not meet inclusion criteria based on title and abstract
232	Neuromyelitis Optica Spectrum Disorders in Black African: Experience of Togo (2015-2020)	Apetse, K.; Kouassi, K.; Anayo, N. K.; Waklatsi, K. P.; Guinhouya, M. K.; Agba, L.; Kumako, V. K.; Kombate, D.; Assogba, K.; Belo, M.; Balogou, A. K.	2022	Journal of Neurosciences in Rural Practice	13	3	541-545		10.1055/s-0042-1750081	Apetse 2022	Excluded (Title & Abstract Phase)	Study did not meet inclusion criteria based on title and abstract
233	Safety of the RTS,S/AS02D candidate malaria vaccine in infants living in a highly endemic area of Mozambique: a double blind randomised controlled phase I/IIb trial	Aponte, J. J.; Aide, P.; Renom, M.; Mandomando, I.; Bassat, Q.; Sacarlal, J.; Manaca, M. N.; Lafuente, S.; Barbosa, A.; Leach, A.; Lievens, M.; Vekemans, J.; Sigauque, B.; Dubois, M. C.; Demoiti√©, M. A.; Sillman, M.; Savarese, B.; McNeil, J. G.; Macete, E.; Ballou, W. R.; Cohen, J.; Alonso, P. L.	2007	Lancet	370	9598	1543-1551		10.1016/S0140-6736(07)61542-6	Aponte 2007	Excluded (Title & Abstract Phase)	Study did not meet inclusion criteria based on title and abstract
234	Improving the readiness and clinical quality of antenatal care ‚Äì findings from a quasi-experimental evaluation of a performance-based financing scheme in Burkina Faso	Appel, I.; Lohmann, J.; De Allegri, M.; Koulidiati, J. L.; Somda, S.; Robyn, P. J.; Badolo, H.; Brenner, S.	2023	Bmc Pregnancy and Childbirth	23	1			10.1186/s12884-023-05573-x	Appel 2023	Excluded (Title & Abstract Phase)	Study did not meet inclusion criteria based on title and abstract
235	Characteristics, course and outcomes of children admitted to a paediatric intensive care unit after cardiac arrest	Appiah, J.; Salie, S.; Argent, A.; Morrow, B.	2018	Southern African Journal of Critical Care	34	2	58-64		10.7196/sajcc.2018.v34i2.355	Appiah 2018	Excluded (Title & Abstract Phase)	Study did not meet inclusion criteria based on title and abstract
236	Determinants of unsuccessful tuberculosis treatment outcome in Northern Red Sea region, Eritrea	Araia, Z. Z.; Kibreab, F.; Kibrom, A. A.; Mebrahtu, A. H.; Girmatsion, M. G.; Teklehiwet, Y. W.; Mesfin, A. B.	2022	PLoS One	17	8-Aug			10.1371/journal.pone.0273069	Araia 2022	Excluded (Title & Abstract Phase)	Study did not meet inclusion criteria based on title and abstract
237	Population Pharmacokinetics of Lopinavir in Severely Malnourished HIV-infected Children and the Effect on Treatment Outcomes	Archary, M.; McLlleron, H.; Bobat, R.; Russa, P. L.; Sibaya, T.; Wiesner, L.; Hennig, S.	2018	Pediatric Infectious Disease Journal	37	4	349-355		10.1097/INF.0000000000001867	Archary 2018	Excluded (Title & Abstract Phase)	Study did not meet inclusion criteria based on title and abstract
238	Effect of the Timing of Antiretroviral Treatment Initiation on Outcomes in Children Living with Human Immunodeficiency Virus Admitted with Severe Acute Malnutrition	Archary, M.; Sartorius, B.; La Russa, P.; Sibaya, T.; Healy, M.; Bobat, R. A.	2021	Journal of the Pediatric Infectious Diseases Society	10	3	259-266		10.1093/jpids/piaa054	Archary 2021	Excluded (Title & Abstract Phase)	Study did not meet inclusion criteria based on title and abstract
239	Assisted reproductive technologies in Africa: The African Network and Registry for ART, 2018 and 2019	Archary, P.; Potgieter, L.; Elgindy, E.; Adageba, R. K.; Mboloko, J.; Iketubosin, F.; Serour, G.; Dyer, S.	2023	Reproductive BioMedicine Online	46	5	835-845		10.1016/j.rbmo.2023.01.014	Archary 2023	Excluded (Title & Abstract Phase)	Study did not meet inclusion criteria based on title and abstract
240	Oedema with proteinuria in Gambian children - A descriptive study	Archer, H. A.; van der Sande, M.; Hoyer, P.; Goetghebuer, T.; McAdam, K. P. W. J.; Vester, U.; Newport, M. J.	2006	Pediatric Nephrology	21	3	339-343		10.1007/s00467-005-2123-2	Archer 2006	Excluded (Title & Abstract Phase)	Study did not meet inclusion criteria based on title and abstract
241	Fatal Mycobacterium tuberculosis bloodstream infections in febrile hospitalized adults in Dar es Salaam, Tanzania	Archibald, L. K.; Den Dulk, M. O.; Pallangyo, K. J.; Barth Reller, L.	1998	Clinical Infectious Diseases	26	2	290-296		10.1086/516297	Archibald 1998	Excluded (Title & Abstract Phase)	Study did not meet inclusion criteria based on title and abstract
242	Impact of CD34 Cell Dose and Conditioning Regimen on Outcomes after Haploidentical Donor Hematopoietic Stem Cell Transplantation with Post-Transplantation Cyclophosphamide for Relapsed/Refractory Severe Aplastic Anemia	Arcuri, L. J.; Nabhan, S. K.; Cunha, R.; Nichele, S.; Ribeiro, A. A. F.; Fernandes, J. F.; Daudt, L. E.; Rodrigues, A. L. M.; Arrais-Rodrigues, C.; Seber, A.; Atta, E. H.; de Oliveira, J. S. R.; Funke, V. A. M.; Loth, G.; Junior, L. G. D.; Paz, A.; Calixto, R. F.; Gomes, A. A.; Araujo, C. E. S.; Colturato, V.; Simoes, B. P.; Hamerschlak, N.; Flowers, M. E.; Pasquini, R.; Rocha, V.; Bonfim, C.	2020	Biology of Blood and Marrow Transplantation	26	12	2311-2317		10.1016/j.bbmt.2020.09.007	Arcuri 2020	Excluded (Title & Abstract Phase)	Study did not meet inclusion criteria based on title and abstract
243	Second Trimester Spontaneous Fundal Rupture of Unscarred Bicornuate Uterus in Primipara: A Case Report and Literature Review; Jigjiga University Sheik Hassen Yabare Comprehensive Specialized Hospital, Jigjiga, Ethiopia	Areys, H. M.; Omer, N. H.; Osman, O. A.	2024	International Medical Case Reports Journal	17		181-185		10.2147/IMCRJ.S446718	Areys 2024	Excluded (Title & Abstract Phase)	Study did not meet inclusion criteria based on title and abstract
244	Hemodialysis and peritoneal dialysis access related outcomes in the pediatric and adolescent population	Arhuidese, I. J.; Wanogho, J.; Faateh, M.; Aji, E. A.; Rideout, D. A.; Malas, M. B.	2020	Journal of Pediatric Surgery	55	7	1392-1399		10.1016/j.jpedsurg.2019.09.017	Arhuidese 2020	Excluded (Title & Abstract Phase)	Study did not meet inclusion criteria based on title and abstract
245	Contribution of Maternal Antiretroviral Therapy and Breastfeeding to 24-Month Survival in Human Immunodeficiency Virus-Exposed Uninfected Children: An Individual Pooled Analysis of African and Asian Studies	Arikawa, S.; Rollins, N.; Jourdain, G.; Humphrey, J.; Kourtis, A. P.; Hoffman, I.; Essex, M.; Farley, T.; Coovadia, H. M.; Gray, G.; Kuhn, L.; Shapiro, R.; Leroy, V.; Bollinger, R. C.; Onyango-Makumbi, C.; Lockman, S.; Marquez, C.; Doherty, T.; Dabis, F.; Mandelbrot, L.; Le Coeur, S.; Rolland, M.; Joly, P.; Newell, M. L.; Becquet, R.	2018	Clinical Infectious Diseases	66	11	1668-1677		10.1093/cid/cix1102	Arikawa 2018	Excluded (Title & Abstract Phase)	Study did not meet inclusion criteria based on title and abstract
246	The association between malnutrition and the incidence of malaria among young HIV-infected and -uninfected Ugandan children: A prospective study	Arinaitwe, E.; Gasasira, A.; Verret, W.; Homsy, J.; Wanzira, H.; Kakuru, A.; Sandison, T. G.; Young, S.; Tappero, J. W.; Kamya, M. R.; Dorsey, G.	2012	Malaria Journal	11				10.1186/1475-2875-11-90	Arinaitwe 2012	Excluded (Title & Abstract Phase)	Study did not meet inclusion criteria based on title and abstract
247	Implementation of "helping babies breathe": A 3-year experience in Tanzania	Arlington, L.; Kairuki, A. K.; Isangula, K. G.; Meda, R. A.; Thomas, E.; Temu, A.; Mponzi, V.; Bishanga, D.; Msemo, G.; Azayo, M.; Nelson, B. D.	2017	Pediatrics	139	5			10.1542/peds.2016-2132	Arlington 2017	Excluded (Title & Abstract Phase)	Study did not meet inclusion criteria based on title and abstract
248	Heart failure related to adult congenital heart disease: prevalence, outcome and risk factors	Arnaert, S.; De Meester, P.; Troost, E.; Droogne, W.; Van Aelst, L.; Van Cleemput, J.; Voros, G.; Gewillig, M.; Cools, B.; Moons, P.; Rega, F.; Meyns, B.; Zhang, Z.; Budts, W.; Van De Bruaene, A.	2021	ESC Heart Failure	8	4	2940-2950		10.1002/ehf2.13378	Arnaert 2021	Excluded (Title & Abstract Phase)	Study did not meet inclusion criteria based on title and abstract
249	Acute watery diarrhoea cases during cholera outbreak in Syria: a cohort study	Arnaout, A. Y.; Nerabani, Y.; Sawas, M. N.; Alhejazi, T. J.; Ali Farho, M.; Arnaout, K.; Alshaker, H.; Shebli, B.; Helou, M.; Mobaied, B. B.; Mouti, M. B.; Kady, F.; Aljarad, Z.	2024	BMJ Open	14	5			10.1136/bmjopen-2023-082385	Arnaout 2024	Excluded (Title & Abstract Phase)	Study did not meet inclusion criteria based on title and abstract
250	Prevention of ingestion injuries in children	Arnold, M.; van As, A. B.; Numanoglu, A.	2017	South African Medical Journal	107	3	183-187		10.7196/SAMJ.2017.v107i3.12365	Arnold 2017	Excluded (Title & Abstract Phase)	Study did not meet inclusion criteria based on title and abstract
251	Clinical features of suspected Ebola cases referred to the Moyamba ETC, Sierra Leone: Challenges in the later stages of the 2014 outbreak	Arranz, J.; Lundeby, K. M.; Hassan, S.; Zabala Fuentes, L. M.; San Jos√© Garc√©s, P.; Haaskjold, Y. L.; Bolkan, H. A.; Krogh, K.; Jongopi, J.; Mellesmo, S.; J√∏sendal, O.; √òpstad,; Svensen, E.; Kamara, A. S.; Roberts, D. P.; Stamper, P. D.; Austin, P.; Moosa, A. J.; Marke, D.; Berg,; Blomberg, B.; Riera, M.	2016	Bmc Infectious Diseases	16	1			10.1186/s12879-016-1609-9	Arranz 2016	Excluded (Title & Abstract Phase)	Study did not meet inclusion criteria based on title and abstract
252	Incidence and clinical profile of venous thromboembolism in hospitalized COVID-19 patients from Madrid region	Arribalzaga, K.; Mart√≠nez-Alfonzo, I.; D√≠az-Aizp√∫n, C.; Guti√©rrez-Jomarr√≥n, I.; Rodr√≠guez, M.; Castro Quismondo, N.; P√©rez-Fern√°ndez, E.; Velasco-Rodr√≠guez, D.; G√≥mez, E.; Fern√°ndez, B.; Vilches, A.; Mart√≠n-Herrero, S.; Castilla, L.; Blanco, M. J.; Guti√©rrez, M. D. M.; Rivas, I.; Pascual, C.; Rosado, B.; Sola, E.; Vidal-Laso, R.; Asenjo, S.; Mora Casado, M. A.; Benito-Parra, L.; Carm…	2021	Thrombosis Research	203		93-100		10.1016/j.thromres.2021.05.001	Arribalzaga 2021	Excluded (Title & Abstract Phase)	Study did not meet inclusion criteria based on title and abstract
253	HIV status disclosure and retention in care in HIV-infected adolescents on antiretroviral therapy (ART) in West Africa	Arriv√©, E.; Dicko, F.; Amghar, H.; Aka, A. E.; Dior, H.; Bouah, B.; Traor√©, M.; Ogbo, P.; Dago-Akribi, H. A.; Eboua, T. K. F.; Kouakou, K.; Sy, H. S.; Alioum, A.; Dabis, F.; Ekou√©vi, D. K.; Leroy, V.	2012	PLoS One	7	3			10.1371/journal.pone.0033690	Arriv√© 2012	Excluded (Title & Abstract Phase)	Study did not meet inclusion criteria based on title and abstract
254	Prognostic significance of biochemical markers in African Burkitt's lymphoma	Arthur, F. K. N.; Owusu, L.; Yeboah, F. A.; Rettig, T.; Osei-Akoto, A.	2011	Clinical and Translational Oncology	13	10	731-736		10.1007/s12094-011-0724-8	Arthur 2011	Excluded (Title & Abstract Phase)	Study did not meet inclusion criteria based on title and abstract
255	HIV infection in severely malnourished children in Kumasi, Ghana: A cross-sectional prospective study	Asafo-Agyei, S. B.; Antwi, S.; Nguah, S. B.	2013	Bmc Pediatrics	13	1			10.1186/1471-2431-13-181	Asafo-Agyei 2013	Excluded (Title & Abstract Phase)	Study did not meet inclusion criteria based on title and abstract
256	Implementation of multidisciplinary care reduces maternal mortality in women with sickle cell disease living in low-resource setting	Asare, E. V.; Olayemi, E.; Boafor, T.; Dei-Adomakoh, Y.; Mensah, E.; Ghansah, H.; Osei-Bonsu, Y.; Crabbe, S.; Musah, L.; Hayfron-Benjamin, C.; Covert, B.; Kassim, A. A.; James, A.; Rodeghier, M.; DeBaun, M. R.; Oppong, S. A.	2017	American Journal of Hematology	92	9	872-878		10.1002/ajh.24790	Asare 2017	Excluded (Title & Abstract Phase)	Study did not meet inclusion criteria based on title and abstract
257	PATTERNS AND OUTCOMES OF PEDIATRIC BURN INJURIES IN A TERTIARY HOSPITAL's BURN UNIT	Asefa, L.; Abebe, M. W.; Negussie, A. G.	2024	Burns Open	8	2	87-91		10.1016/j.burnso.2024.02.002	Asefa 2024	Excluded (Title & Abstract Phase)	Study did not meet inclusion criteria based on title and abstract
258	The magnitude of undernutrition and associated factors among adult chronic kidney disease patients in selected hospitals of Addis Ababa, Ethiopia	Asefa, M.; Abebe, A.; Balcha, B.; Baza, D.	2021	PLoS One	16	7-Jul			10.1371/journal.pone.0251730	Asefa 2021	Excluded (Title & Abstract Phase)	Study did not meet inclusion criteria based on title and abstract
259	Three-month outcome of patients operated for chronic subdural hematoma at four hospitals, Addis Ababa, Ethiopia, 2021GC	Aseged, M.; Leake, T.	2023	Interdisciplinary Neurosurgery: Advanced Techniques and Case Management	34				10.1016/j.inat.2023.101816	Aseged 2023	Excluded (Title & Abstract Phase)	Study did not meet inclusion criteria based on title and abstract
260	Incidence and predictors of acute kidney injury among adults admitted to the medical intensive care unit of a Comprehensive Specialized Hospital in Central Ethiopia	Ashine, T. M.; Mekonnen, M. S.; Heliso, A. Z.; Wolde, Y. D.; Babore, G. O.; Bushen, Z. D.; Ereta, E.; Saliya, S. A.; Muluneh, B. B.; Jemal, S. A.	2024	PLoS One	19	6-Jun			10.1371/journal.pone.0304006	Ashine 2024	Excluded (Title & Abstract Phase)	Study did not meet inclusion criteria based on title and abstract
261	Supplementation of maternal diets during pregnancy and for 6 months postpartum and infant diets thereafter with small-quantity lipid-based nutrient supplements does not promote child growth by 18 months of age in rural malawi: A randomized controlled trial	Ashorn, P.; Alho, L.; Ashorn, U.; Cheung, Y. B.; Dewey, K. G.; Gondwe, A.; Harjunmaa, U.; Lartey, A.; Phiri, N.; Phiri, T. E.; Vosti, S. A.; Zeilani, M.; Maleta, K.	2015	Journal of Nutrition	145	6	1345-1353		10.3945/jn.114.207225	Ashorn 2015	Excluded (Title & Abstract Phase)	Study did not meet inclusion criteria based on title and abstract
262	The impact of lipid-based nutrient supplement provision to pregnant women on newborn size in rural Malawi: A randomized controlled trial	Ashorn, P.; Alho, L.; Ashorn, U.; Cheung, Y. B.; Dewey, K. G.; Harjunmaa, U.; Lartey, A.; Nkhoma, M.; Phiri, N.; Phuka, J.; Vosti, S. A.; Zeilani, M.; Maleta, K.	2015	American Journal of Clinical Nutrition	101	2	387-397		10.3945/ajcn.114.088617	Ashorn 2015	Excluded (Title & Abstract Phase)	Study did not meet inclusion criteria based on title and abstract
263	Pharmacist-strengthen adherence to antiretroviral therapy and the contributing factors among HIV-infected paediatric patients in Nigeria	Ashraf, I.; Ashraf, S.; Mohammad, N.; Alam, M. K.	2017	Bangladesh Journal of Medical Science	16	2	281-288		10.3329/bjms.v16i2.31942	Ashraf 2017	Excluded (Title & Abstract Phase)	Study did not meet inclusion criteria based on title and abstract
264	‚ÄúIt builds your confidence‚Ä¶ you‚Äôve done well‚Äù: Healthcare workers‚Äô experiences of participating in a low-dose, high-frequency training to improve newborn survival on the day of birth in Ghana	Asiedu, A.; Nelson, A. R.; Gomez, P. P.; Tappis, H.; Effah, F.; Allen, C.	2019	Gates Open Research	3				10.12688/gatesopenres.12998.1	Asiedu 2019	Excluded (Title & Abstract Phase)	Study did not meet inclusion criteria based on title and abstract
265	Predictors of dropout from care among HIV-infected patients initiating antiretroviral therapy at a public sector HIV treatment clinic in sub-Saharan Africa	Asiimwe, S. B.; Kanyesigye, M.; Bwana, B.; Okello, S.; Muyindike, W.	2016	Bmc Infectious Diseases	16	1			10.1186/s12879-016-1392-7	Asiimwe 2016	Excluded (Title & Abstract Phase)	Study did not meet inclusion criteria based on title and abstract
266	Management of a young female patient with Fournier's gangrene and Lemierre's syndrome	Aslanidis, T.; Myrou, A.; Giannakou-Peftoulidou, M.	2014	Pan African Medical Journal	18		275		10.11604/pamj.2014.18.275.4602	Aslanidis 2014	Excluded (Title & Abstract Phase)	Study did not meet inclusion criteria based on title and abstract
267	Outcomes and factors affecting mortality and successful tracing among patients lost to follow-up from antiretroviral therapy in Pawi Hospital, Northwest Ethiopia	Assemie, M. A.; Leshargie, C. T.; Petrucka, P.	2019	Tropical Medicine and Health	47	1			10.1186/s41182-019-0181-6	Assemie 2019	Excluded (Title & Abstract Phase)	Study did not meet inclusion criteria based on title and abstract
268	Time-to-recovery from severe pneumonia and its determinants among children under-five admitted to university of gondar comprehensive specialized hospital in ethiopia: A retrospective follow-up study; 2015‚Äì2020	Assfaw, T.; Yenew, C.; Alemu, K.; Sisay, W.; Geletaw, T.	2021	Pediatric Health, Medicine and Therapeutics	12		189-196		10.2147/PHMT.S305383	Assfaw 2021	Excluded (Title & Abstract Phase)	Study did not meet inclusion criteria based on title and abstract
269	A lethal form of Gorham disease associated with extensive musculoskeletal pneumatosis: Case report and review of the literature	Atalabi, O. M.; Fishman, S. J.; Kozakewich, H. P.; Alsamarah, A. Y.; Alomari, A. I.	2008	Skeletal Radiology	37	11	1041-1046		10.1007/s00256-008-0525-5	Atalabi 2008	Excluded (Title & Abstract Phase)	Study did not meet inclusion criteria based on title and abstract
270	Implementation of multidrug-resistant tuberculosis (MDR-TB) treatment in Gabon: lessons learnt from the field	Ateba-Ngoa, U.; Edoa, J. R.; Adegbite, B. R.; Rossatanga, E. G.; Madiou, D.; Mfoumbi, A.; Mevyann, C.; Achimi Agbo, P.; Mahoumbou, J.; Gould, S.; Lell, B.; Adegnika, A. A.; K√∂hler, C.; Kremsner, P. G.; Massinga-Loembe, M.; Alabi, A.; Grobusch, M. P.	2019	Infection	47	5	811-816		10.1007/s15010-019-01314-5	Ateba-Ngoa 2019	Excluded (Title & Abstract Phase)	Study did not meet inclusion criteria based on title and abstract
271	Intermittent preventive antimalarial treatment for children with anaemia	Athuman, M.; Kabanywanyi, A. M.; Rohwer, A. C.	2015	Cochrane Database of Systematic Reviews	2017	6			10.1002/14651858.CD010767.pub2	Athuman 2015	Excluded (Full Text Phase)	Does not meet criteria for "post-discharge", participants not hospitalized
272	Diarrhea Case Surveillance in the Enterics for Global Health Shigella Surveillance Study: Epidemiologic Methods	Atlas, H. E.; Conteh, B.; Islam, M. T.; Jere, K. C.; Omore, R.; Sanogo, D.; Schiaffino, F.; Yousafzai, M. T.; Ahmed, N.; Awuor, A. O.; Badji, H.; Cornick, J.; Feutz, E.; Galagan, S. R.; Haidara, F. C.; Horne, B.; Hossen, M. I.; Hotwani, A.; Houpt, E. R.; Jallow, A. F.; Karim, M.; Keita, A. M.; Keita, Y.; Khanam, F.; Liu, J.; Malemia, T.; Manneh, A.; McGrath, C. J.; Nasrin, D.; Ndalama, M.; Ochien…	2024	Open Forum Infectious Diseases	11	Supplement_1	S6-S16		10.1093/ofid/ofad664	Atlas 2024	Excluded (Title & Abstract Phase)	Study did not meet inclusion criteria based on title and abstract
273	Incidence and risk factors of gestational diabetes mellitus in Goba town, Southeast Ethiopia: a prospective cohort study	Atlaw, D.; Sahiledengle, B.; Assefa, T.; Negash, W.; Tahir, A.; Regasa, T.; Tekalegn, Y.; Mamo, A.; Enegeda, Z. T.; Solomon, D.; Gezahegn, H.; Bekele, K.; Zenbaba, D.; Desta, F.; Tasew, A.; Nugusu, F.; Beressa, G.; Shiferaw, Z.; Feleke, Z.; Regassa, Z.; Duguma, N.; Chattu, V. K.	2022	BMJ Open	12	9			10.1136/bmjopen-2021-060694	Atlaw 2022	Excluded (Title & Abstract Phase)	Study did not meet inclusion criteria based on title and abstract
274	Caustic stenosis of the oesophagus at Centre H√¥pital d'Universit√© (CHU) of Lome: Epidemiological and therapeutic aspects	Attipou, K.; Dossed, D.; Abousalem, A.; Sodji, C.; Komlavi, J.	2006	Nigerian Journal of Surgical Research	8	2-Jan	38-43			Attipou 2006	Excluded (Title & Abstract Phase)	Study did not meet inclusion criteria based on title and abstract
275	Evaluating the safety, effectiveness and acceptability of treatment of incomplete second-trimester abortion using misoprostol provided by midwives compared with physicians: Study protocol for a randomized controlled equivalence trial	Atuhairwe, S.; Byamugisha, J.; Klingberg-Allvin, M.; Cleeve, A.; Hanson, C.; Tumwesigye, N. M.; Kakaire, O.; Danielsson, K. G.	2019	Trials	20	1			10.1186/s13063-019-3490-5	Atuhairwe 2019	Excluded (Title & Abstract Phase)	Study did not meet inclusion criteria based on title and abstract
276	Scope and Consistency of Cancer Outcomes Reported in Randomized Trials in Kidney Transplant Recipients	Au, E. H.; Wong, G.; Tong, A.; Teixeira-Pinto, A.; van Zwieten, A.; Dobrijevic, E.; Ahn, C.; Blosser, C. D.; Davidson, B.; Francis, A.; Jhaveri, K. D.; Malyszko, J.; Mena-Gutierrez, A.; Newell, K. A.; Palmer, S.; Scholes-Robertson, N.; Silva Junior, H. T.; Craig, J. C.	2023	Kidney International Reports	8	2	274-281		10.1016/j.ekir.2022.10.032	Au 2023	Excluded (Title & Abstract Phase)	Study did not meet inclusion criteria based on title and abstract
277	Outcomes of tuberculosis treatment in a tertiary health facility in north-central Nigeria	Audu, E. S.; Adiukwu, C. V.; Dick, S. N.; Bello, S. O.; Aboki, D. M.; Ashuku, Y. A.; Tomen, E. A.	2022	African Journal of Clinical and Experimental Microbiology	23	1	57-65		10.4314/AJCEM.V23I1.8	Audu 2022	Excluded (Title & Abstract Phase)	Study did not meet inclusion criteria based on title and abstract
278	Causes and circumstances of maternal death: a secondary analysis of the Community-Level Interventions for Pre-eclampsia (CLIP) trials cohort	Aukes, A. M.; Arion, K.; Bone, J. N.; Li, J.; Vidler, M.; Bellad, M. B.; Charantimath, U.; Goudar, S. S.; Hoodbhoy, Z.; Katageri, G.; Macuacua, S.; Mallapur, A. A.; Munguambe, K.; Qureshi, R. N.; Sacoor, C.; Sevene, E.; Sheikh, S.; Val√°, A.; Lewis, G.; Bhutta, Z. A.; von Dadelszen, P.; Magee, L. A.; Woo Kinshella, M. L.; Wong, H.; Vilanculo, F.; Ukah, U. V.; Tu, D. K.; Thabane, L.; Tchavana, C.;…	2021	The Lancet Global Health	9	9	e1242-e1251		10.1016/S2214-109X(21)00263-1	Aukes 2021	Excluded (Title & Abstract Phase)	Study did not meet inclusion criteria based on title and abstract
279	Caesarean section wound infections and antibiotic use: a retrospective case-series in a tertiary referral hospital in The Gambia	Aulakh, A.; Idoko, P.; Anderson, S. T.; Graham, W.	2018	Tropical Doctor	48	3	192-199		10.1177/0049475517739539	Aulakh 2018	Excluded (Title & Abstract Phase)	Study did not meet inclusion criteria based on title and abstract
280	Antiretroviral resistance testing in HIV-positive people	Aves, T.; Tambe, J.; Siemieniuk, R. A.; Mbuagbaw, L.	2018	Cochrane Database of Systematic Reviews	2018	11			10.1002/14651858.CD006495.pub5	Aves 2018	Excluded (Title & Abstract Phase)	Study did not meet inclusion criteria based on title and abstract
281	Prediction of pre-eclampsia at St. Mary's hospital lacor, a low-resource setting in northern Uganda, a prospective cohort study	Awor, S.; Abola, B.; Byanyima, R.; Orach, C. G.; Kiondo, P.; Kaye, D. K.; Ogwal-Okeng, J.; Nakimuli, A.	2023	Bmc Pregnancy and Childbirth	23	1			10.1186/s12884-023-05420-z	Awor 2023	Excluded (Title & Abstract Phase)	Study did not meet inclusion criteria based on title and abstract
282	Acute leukemia in sickle cell disease patients in a tertiary health facility in Nigeria: A case series	Aworanti, O. W.; Fasola, F. A.; Kotila, T. R.; Olaniyi, J. A.; Brown, B. J.	2020	African Health Sciences	20	3	1304-1312		10.4314/ahs.v20i3.36	Aworanti 2020	Excluded (Title & Abstract Phase)	Study did not meet inclusion criteria based on title and abstract
283	Utility of the bidirectional Glenn shunt	Awori, M. N.; Mohamed, M. N. K.; Mohamed, A. A.	2019	Annals of African Surgery	16	1	30-32		10.4314/aas.v16i1.7	Awori 2019	Excluded (Title & Abstract Phase)	Study did not meet inclusion criteria based on title and abstract
284	Predictors of Mortality Among Hospitalized COVID-19 Patients at a Tertiary Care Hospital in Ethiopia	Ayana, G. M.; Merga, B. T.; Birhanu, A.; Alemu, A.; Negash, B.; Dessie, Y.	2021	Infection and Drug Resistance	14		5363-5373		10.2147/IDR.S337699	Ayana 2021	Excluded (Title & Abstract Phase)	Study did not meet inclusion criteria based on title and abstract
285	Case fatality rate and its determinants among admitted stroke patients in public referral hospitals, Northwest, Ethiopia: A prospective cohort study	Ayehu, G. W.; Yitbarek, G. Y.; Jemere, T.; Chanie, E. S.; Feleke, D. G.; Abebaw, S.; Zewde, E.; Atlaw, D.; Agegnehu, A.; Mamo, A.; Degno, S.; Mamuye Azanaw, M.	2022	PLoS One	17	9-Sep			10.1371/journal.pone.0273947	Ayehu 2022	Excluded (Title & Abstract Phase)	Study did not meet inclusion criteria based on title and abstract
286	Association of maternal common mental disorder and young children acute malnutrition among mekelle public health facilities, Northern Ethiopia, 2019-a case-control study	Ayele, F. M.; Metekya, W. M.; Tesfay, K.	2020	Open Public Health Journal	13	1	650-657		10.2174/1874944502013010650	Ayele 2020	Excluded (Title & Abstract Phase)	Study did not meet inclusion criteria based on title and abstract
287	Effect of isoniazid preventive therapy on tuberculosis or death in persons with HIV: A retrospective cohort study	Ayele, H. T.; van Mourik, M. S. M.; Bonten, M. J. M.	2015	Bmc Infectious Diseases	15	1			10.1186/s12879-015-1089-3	Ayele 2015	Excluded (Title & Abstract Phase)	Study did not meet inclusion criteria based on title and abstract
288	Clinical outcomes of tenofovir versus zidovudine-based regimens among people living with hiv/aids: A two years retrospective cohort study	Ayele, T.; Jarso, H.; Mamo, G.	2017	Open AIDS Journal	11		11-Jan		10.2174/1874613601711010001	Ayele 2017	Excluded (Title & Abstract Phase)	Study did not meet inclusion criteria based on title and abstract
289	Heart failure drug classes and 30-day unplanned hospital readmission among patients with heart failure in Ethiopia	Ayenew, B.; Kumar, P.; Hussein, A.; Gashaw, Y.; Girma, M.; Ayalew, A.; Tadesse, B.	2023	Journal of Pharmaceutical Health Care and Sciences	9	1			10.1186/s40780-023-00320-y	Ayenew 2023	Excluded (Title & Abstract Phase)	Study did not meet inclusion criteria based on title and abstract
290	Hydroxyurea dose optimisation for children with sickle cell anaemia in sub-Saharan Africa (REACH): extended follow-up of a multicentre, open-label, phase 1/2 trial	Aygun, B.; Lane, A.; Smart, L. R.; Santos, B.; Tshilolo, L.; Williams, T. N.; Olupot-Olupot, P.; Stuber, S. E.; Tomlinson, G.; Latham, T.; Ware, R. E.	2024	The Lancet Haematology	11	6	e425-e435		10.1016/S2352-3026(24)00078-4	Aygun 2024	Excluded (Title & Abstract Phase)	Study did not meet inclusion criteria based on title and abstract
291	Management of premature infants in urban areas of tropical Africa	Ayivi, B.; Bonkoungou, S.; Koumakpa√Ø, S.; Alihonou, E.; Dan, V.; Assimadi, K.	1997	Annales de Pediatrie	44	6	426-430			Ayivi 1997	Excluded (Title & Abstract Phase)	Study did not meet inclusion criteria based on title and abstract
292	Patterns and Clinico-Radiological Characteristics of Primary Liver Masses in Children Treated at a Tertiary Referral Hospital, in Ethiopia	Ayllo, M.; Tamire, A. H.; Legas, M. B.; Arega, G.	2023	Pediatric Health, Medicine and Therapeutics	14		455-464		10.2147/PHMT.S433460	Ayllo 2023	Excluded (Title & Abstract Phase)	Study did not meet inclusion criteria based on title and abstract
293	Incidence and predictors of tuberculosis among HIV patients after initiation of antiretroviral treatment in Ethiopia: a systematic review and meta-analysis	Azanaw, M. M.; Derseh, N. M.; Yetemegn, G. S.; Angaw, D. A.	2021	Tropical Medicine and Health	49	1			10.1186/s41182-021-00306-2	Azanaw 2021	Excluded (Title & Abstract Phase)	Study did not meet inclusion criteria based on title and abstract
294	Outcome in German and South African peripartum cardiomyopathy cohorts associates with medical therapy and fibrosis markers	Azibani, F.; Pfeffer, T. J.; Ricke-Hoch, M.; Dowling, W.; Pietzsch, S.; Briton, O.; Baard, J.; Abou Moulig, V.; K√∂nig, T.; Berliner, D.; Libhaber, E.; Schlothauer, S.; Anthony, J.; Lichtinghagen, R.; Bauersachs, J.; Sliwa, K.; Hilfiker-Kleiner, D.	2020	ESC Heart Failure	7	2	512-522		10.1002/ehf2.12553	Azibani 2020	Excluded (Title & Abstract Phase)	Study did not meet inclusion criteria based on title and abstract
295	Do young patients with renal cell carcinoma feature a distinct outcome after surgery? A comparative analysis of patient age based on the multinational corona database	Aziz, A.; May, M.; Zigeuner, R.; Pichler, M.; Chromecki, T.; Cindolo, L.; Schips, L.; De Cobelli, O.; Rocco, B.; De Nunzio, C.; Tubaro, A.; Coman, I.; Truss, M.; Dalpiaz, O.; Hoschke, B.; Gilfrich, C.; Feciche, B.; Fenske, F.; Sountoulides, P.; Figenshau, R. S.; Madison, K.; S√°nchez-Chapado, M.; Del Carmen Santiago Martin, M.; Wieland, W. F.; Salzano, L.; Lotrecchiano, G.; Waidelich, R.; Stief, …	2014	Journal of Urology	191	2	310-315		10.1016/j.juro.2013.08.021	Aziz 2014	Excluded (Title & Abstract Phase)	Study did not meet inclusion criteria based on title and abstract
296	Why are the Pakistani maternal, fetal and newborn outcomes so poor compared to other low and middle-income countries?	Aziz, A.; Saleem, S.; Nolen, T. L.; Pradhan, N. A.; McClure, E. M.; Jessani, S.; Garces, A. L.; Hibberd, P. L.; Moore, J. L.; Goudar, S. S.; Dhaded, S. M.; Esamai, F.; Tenge, C.; Patel, A. B.; Chomba, E.; Mwenechanya, M.; Bose, C. L.; Liechty, E. A.; Krebs, N. F.; Derman, R. J.; Carlo, W. A.; Tshefu, A.; Koso-Thomas, M.; Siddiqi, S.; Goldenberg, R. L.	2020	Reproductive Health	17				10.1186/s12978-020-01023-5	Aziz 2020	Excluded (Title & Abstract Phase)	Study did not meet inclusion criteria based on title and abstract
297	Kangaroo mother care knowledge and practice among mothers who gave birth to preterm and low birth weight babies in Amhara regional state referral hospitals, North West Ethiopia	Azmeraw Getie, B.; Engida Yismaw, A.; Eskezia Tiguh, A.	2022	International Journal of Africa Nursing Sciences	17				10.1016/j.ijans.2022.100470	AzmerawGetie 2022	Excluded (Title & Abstract Phase)	Study did not meet inclusion criteria based on title and abstract
298	Bacille Calmette-Gu√©rin vaccine-related disease in HIV-infected children: A systematic review	Azzopardi, P.; Bennett, C. M.; Graham, S. M.; Duke, T.	2009	International Journal of Tuberculosis and Lung Disease	13	11	1331-1344			Azzopardi 2009	Excluded (Title & Abstract Phase)	Study did not meet inclusion criteria based on title and abstract
299	The unfinished agenda of communicable diseases among children and adolescents before the COVID-19 pandemic, 1990‚Äì2019: a systematic analysis of the Global Burden of Disease Study 2019	Azzopardi, P. S.; Kerr, J. A.; Francis, K. L.; Sawyer, S. M.; Kennedy, E. C.; Steer, A. C.; Graham, S. M.; Viner, R. M.; Ward, J. L.; Hennegan, J.; Pham, M. D.; Habito, C. M. D.; Kurji, J.; Cini, K. I.; Beeson, J. G.; Brown, A.; Murray, C. J. L.; Abbasi-Kangevari, M.; Abolhassani, H.; Adekanmbi, V.; Agampodi, S. B.; Ahmed, M. B.; Ajami, M.; Akbarialiabad, H.; Akbarzadeh-Khiavi, M.; Al-Ahdal, T. M…	2023	The Lancet	402	10398	313-335		10.1016/S0140-6736(23)00860-7	Azzopardi 2023	Excluded (Title & Abstract Phase)	Study did not meet inclusion criteria based on title and abstract
300	Seven year review of retention in HIV care and treatment in federal medical centre Ido-Ekiti	Babatunde, O.; Ojo, O. J.; Atoyebi, O. A.; Ekpo, D. S.; Ogundana, A. O.; Olaniyan, T. O.; Owoade, J. A.	2015	Pan African Medical Journal	22				10.11604/pamj.2015.22.139.4981	Babatunde 2015	Excluded (Title & Abstract Phase)	Study did not meet inclusion criteria based on title and abstract
301	The Standardized Pediatric Expedited Encounters for ART Drugs Initiative (SPEEDI): Description and evaluation of an innovative pediatric, adolescent, and young adult antiretroviral service delivery model in Tanzania	Bacha, J. M.; Aririguzo, L. C.; Mng'ong'o, V.; Malingoti, B.; Wanless, R. S.; Ngo, K.; Campbell, L. R.; Schutze, G. E.	2018	Bmc Infectious Diseases	18	1			10.1186/s12879-018-3331-2	Bacha 2018	Excluded (Title & Abstract Phase)	Study did not meet inclusion criteria based on title and abstract
302	Outcome of diabetic ketoacidosis among paediatric patients managed with modified DKA protocol at Tikur Anbessa specialized hospital and Yekatit 12 hospital, Addis Ababa, Ethiopia	Bacha, T.; Shiferaw, Y.; Abebaw, E.	2022	Endocrinology, Diabetes and Metabolism	5	5			10.1002/edm2.363	Bacha 2022	Excluded (Title & Abstract Phase)	Study did not meet inclusion criteria based on title and abstract
303	Health and economic impact of HIV/AIDS on South African households: A cohort study	Bachmann, M. O.; Booysen, F. L. R.	2003	BMC Public Health	3		8-Jan		10.1186/1471-2458-3-14	Bachmann 2003	Excluded (Title & Abstract Phase)	Study did not meet inclusion criteria based on title and abstract
304	Reduction of unnecessary transfusion and intravenous fluids in severely malnourished children is not enough to reduce mortality	Bachou, H.; Tumwine, J. K.; Mwadime, R. K. N.; Ahmed, T.; Tylleskar, T.	2008	Annals of Tropical Paediatrics	28	1	23-33		10.1179/146532808X270644	Bachou 2008	Excluded (Title & Abstract Phase)	Study did not meet inclusion criteria based on title and abstract
305	Risk factors in hospital deaths in severely malnourished children in Kampala, Uganda	Bachou, H.; Tumwine, J. K.; Mwadime, R. K. N.; Tyllesk√§r, T.	2006	Bmc Pediatrics	6				10.1186/1471-2431-6-7	Bachou 2006	Excluded (Title & Abstract Phase)	Study did not meet inclusion criteria based on title and abstract
306	Metastasis of colorectal adenocarcinoma to the right ventricle in a young man: a case report	Badheeb, A.; Ahmed, F.; Alhosni, Y.; Badheeb, M.; Obied, H.; Seada, I.	2023	Pan African Medical Journal	44				10.11604/pamj.2023.44.32.37999	Badheeb 2023	Excluded (Title & Abstract Phase)	Study did not meet inclusion criteria based on title and abstract
307	Initial evaluation of a programme to prevent mother-to-child transmission of human immunodeficiency virus infection in Equatorial Guinea	Badillo-Navarro, K.; Prieto-Tato, L.; Obiang-Esomoyo, J.; Avedillo-Jim√©nez, P.; Vargas-Brizuela, A.; Rojo-Conejo, P.	2014	Enfermedades Infecciosas y Microbiologia Clinica Monografias	32	1	31-36		10.1016/j.eimc.2013.07.003	Badillo-Navarro 2014	Excluded (Title & Abstract Phase)	Study did not meet inclusion criteria based on title and abstract
308	Single-agent tenofovir versus combination emtricitabine plus tenofovir for pre-exposure prophylaxis for HIV-1 acquisition: An update of data from a randomised, double-blind, phase 3 trial	Baeten, J. M.; Donnell, D.; Mugo, N. R.; Ndase, P.; Thomas, K. K.; Campbell, J. D.; Wangisi, J.; Tappero, J. W.; Bukusi, E. A.; Cohen, C. R.; Katabira, E.; Ronald, A.; Tumwesigye, E.; Were, E.; Fife, K. H.; Kiarie, J.; Farquhar, C.; John-Stewart, G.; Kidoguchi, L.; Coombs, R. W.; Hendrix, C.; Marzinke, M. A.; Frenkel, L.; Haberer, J. E.; Bangsberg, D.; Celum, C.	2014	The Lancet Infectious Diseases	14	11	1055-1064		10.1016/S1473-3099(14)70937-5	Baeten 2014	Excluded (Title & Abstract Phase)	Study did not meet inclusion criteria based on title and abstract
309	Late presentation with whole limb gangrene following open traumatic hemipelvectomy	Bafor, A.; Ogbemudia, A. O.; Ijekeye, F.; Igbinovia, E.; Akpojevwe, E.	2012	Archives of Orthopaedic and Trauma Surgery	132	6	787-792		10.1007/s00402-012-1468-9	Bafor 2012	Excluded (Title & Abstract Phase)	Study did not meet inclusion criteria based on title and abstract
310	Acute kidney injury among adult patients with sepsis in a low-income country: Clinical patterns and short-term outcomes Epidemiology and Health Outcomes	Bagasha, P.; Nakwagala, F.; Kwizera, A.; Ssekasanvu, E.; Kalyesubula, R.	2015	Bmc Nephrology	16	1			10.1186/1471-2369-16-4	Bagasha 2015	Excluded (Title & Abstract Phase)	Study did not meet inclusion criteria based on title and abstract
311	Positive Effect of Single-Dose Measles Vaccination in Reducing the Incidence of Pneumonia in Children with Measles	Ba«ßcl, Z.; Daki, Y. Y.	2021	Journal of Tropical Pediatrics	67	1			10.1093/tropej/fmaa085	Ba«ßcl 2021	Excluded (Title & Abstract Phase)	Study did not meet inclusion criteria based on title and abstract
312	Perinatal outcomes among births to women with infection during pregnancy	Baguiya, A.; Bonet, M.; Cecatti, J. G.; Brizuela, V.; Curteanu, A.; Minkauskiene, M.; Jayaratne, K.; Ribeiro-Do-Valle, C. C.; Budianu, M. A.; Souza, J. P.; Kouanda, S.; Aman, M. I.; Noormal, B.; D√≠az, V.; Espinoza, M.; Pasquale, J.; Leroy, C.; Roelens, K.; Vandenberghe, G.; Agossou, M. C. U.; Keke, S. G.; Aguemon, C. T.; Peralta, P. S. A.; Altamirano, V. C.; Munoz, R. H.; Batiene, V.; Cisse, K.;…	2021	Archives of Disease in Childhood	106	10	946-953		10.1136/archdischild-2021-321865	Baguiya 2021	Excluded (Full Text Phase)	Does not include a risk assessment tool, only identifies risk factors
313	Infant feeding patterns and risks of death and hospitalization in the first half of infancy: Multicentre cohort study	Bahl, R.; Frost, C.; Kirkwood, B. R.; Edmond, K.; Martines, J.; Bhandari, N.; Arthur, P.	2005	Bulletin of the World Health Organization	83	6	418-426			Bahl 2005	Excluded (Title & Abstract Phase)	Study did not meet inclusion criteria based on title and abstract
314	A simplified, combined protocol versus standard treatment for acute malnutrition in children 6‚Äì59 months (ComPAS trial): A cluster-randomized controlled non-inferiority trial in Kenya and South Sudan	Bailey, J.; Opondo, C.; Lelijveld, N.; Marron, B.; Onyo, P.; Musyoki, E. N.; Adongo, S. W.; Manary, M.; Briend, A.; Kerac, M.	2020	Plos Medicine	17	7			10.1371/journal.pmed.1003192	Bailey 2020	Excluded (Title & Abstract Phase)	Study did not meet inclusion criteria based on title and abstract
315	Mortality impact of an increased blood glucose cut-off level for hypoglycaemia treatment in severely sick children in Malawi (SugarFACT trial): Study protocol for a randomised controlled trial	Baker, T.; Dube, Q.; Langton, J.; Hildenwall, H.	2018	Trials	19	1			10.1186/s13063-017-2411-8	Baker 2018	Excluded (Title & Abstract Phase)	Study did not meet inclusion criteria based on title and abstract
316	Effect on mortality of increasing the cutoff blood glucose concentration for initiating hypoglycaemia treatment in severely sick children aged 1 month to 5 years in Malawi (SugarFACT): a pragmatic, randomised controlled trial	Baker, T.; Ngwalangwa, F.; Masanjala, H.; Dube, Q.; Langton, J.; Marrone, G.; Hildenwall, H.	2020	The Lancet Global Health	8	12	e1546-e1554		10.1016/S2214-109X(20)30388-0	Baker 2020	Excluded (Title & Abstract Phase)	Study did not meet inclusion criteria based on title and abstract
317	A holistic approach to the mycetoma management	Bakhiet, S. M.; Fahal, A. H.; Musa, A. M.; Mohamed, E. S. W.; Omer, R. F.; Ahmed, E. S.; El Nour, M.; Mustafa, E. R. M.; Sheikh A. Rahman, M. E.; Suliman, S. H.; El Mamoun, M. A. G.; El Amin, H. M.	2018	Plos Neglected Tropical Diseases	12	5			10.1371/journal.pntd.0006391	Bakhiet 2018	Excluded (Title & Abstract Phase)	Study did not meet inclusion criteria based on title and abstract
318	Validation of a severity grading score (SGS) system for predicting the course of disease and mortality in patients with Crimean-Congo hemorrhagic fever (CCHF)	Bakƒ±r, M.; G√∂zel, M. G.; K√∂ksal, ƒ∞; A≈üƒ±k, Z.; G√ºnal, √ñ; Yƒ±lmaz, H.; But, A.; Yƒ±lmaz, G.; Engin, A.	2015	European Journal of Clinical Microbiology and Infectious Diseases	34	2	325-330		10.1007/s10096-014-2238-0	Bakƒ±r 2015	Excluded (Title & Abstract Phase)	Study did not meet inclusion criteria based on title and abstract
319	Host-Based Prognostic Biomarkers to Improve Risk Stratification and Outcome of Febrile Children in Low- and Middle-Income Countries	Balanza, N.; Erice, C.; Ngai, M.; Varo, R.; Kain, K. C.; Bassat, Q.	2020	Frontiers in Pediatrics	8				10.3389/fped.2020.552083	Balanza 2020	Excluded (Title & Abstract Phase)	Study did not meet inclusion criteria based on title and abstract
320	Melarsoprol versus eflornithine for treating late-stage Gambian trypanosomiasis in the Republic of the Congo	Balasegaram, M.; Harris, S.; Checchi, F.; Ghorashian, S.; Hamel, C.; Karunakara, U.	2006	Bulletin of the World Health Organization	84	10	783-791		10.2471/BLT.06.031955	Balasegaram 2006	Excluded (Title & Abstract Phase)	Study did not meet inclusion criteria based on title and abstract
321	Treatment outcomes and risk factors for relapse in patients with early-stage human African trypanosomiasis (HAT) in the Republic of the Congo	Balasegaram, M.; Harris, S.; Checchi, F.; Hamel, C.; Karunakara, U.	2006	Bulletin of the World Health Organization	84	10	777-782		10.2471/BLT.05.028399	Balasegaram 2006	Excluded (Title & Abstract Phase)	Study did not meet inclusion criteria based on title and abstract
322	Advanced HIV disease and associated factors among young people aged 15‚Äî24¬†years at a tertiary hospital in Sierra Leone: a cross-sectional study	Baldeh, M.; Kizito, S.; Lakoh, S.; Sesay, D.; Williams, S. A.; Barrie, U.; Dennis, F.; Robinson, D. R.; Lamontagne, F.; Amahowe, F.; Turay, P.; Bahar, O. S.; Geng, E.; Ssewamala, F. M.	2024	Bmc Infectious Diseases	24	1			10.1186/s12879-024-09524-5	Baldeh 2024	Excluded (Title & Abstract Phase)	Study did not meet inclusion criteria based on title and abstract
323	Histo-epidemiological profile of breast cancers among women in the Central African Republic: About 174 cases	Balekouzou, A.; Yin, P.; Bekolo, C. E.; Pamatika, C. M.; Djeintote, M.; Nambei, S. W.; Ba-Mpoutou, B.; Mandjiza, D. R.; Shu, C.; Yin, M.; Qing, T.; Koffi, B.	2018	BMC Cancer	18	1			10.1186/s12885-018-4256-2	Balekouzou 2018	Excluded (Title & Abstract Phase)	Study did not meet inclusion criteria based on title and abstract
324	Provision of individualised obstetric risk advice to increase health facility usage by women at risk of a complicated delivery: A cohort study of women in the rural highlands of West Ethiopia	Ballard, K.; Gari, L.; Mosisa, H.; Wright, J.	2013	BJOG: An International Journal of Obstetrics and Gynaecology	120	8	971-978		10.1111/1471-0528.12190	Ballard 2013	Excluded (Title & Abstract Phase)	Study did not meet inclusion criteria based on title and abstract
325	Contact tracing is associated with treatment success of index tuberculosis cases in Uganda	Baluku, J. B.; Kabamooli, R. A.; Kajumba, N.; Nabwana, M.; Kateete, D.; Kiguli, S.; Andia-Biraro, I.	2021	International Journal of Infectious Diseases	109		129-136		10.1016/j.ijid.2021.06.049	Baluku 2021	Excluded (Title & Abstract Phase)	Study did not meet inclusion criteria based on title and abstract
326	Tetralogy of Fallot in the nascent open-heart surgical era in a tertiary hospital in south-west Nigeria: lessons learnt	Bamigboye-Taiwo, O. T.; Adeyefa, B.; Onakpoya, U. U.; Ojo, O. O.; Eyekpegha, J. O.; Oguns, A.; Okeniyi, J. A. O.	2022	Cardiovascular Journal of Africa	33	3	122-126		10.5830/CVJA-2021-048	Bamigboye-Taiwo 2022	Excluded (Title & Abstract Phase)	Study did not meet inclusion criteria based on title and abstract
327	Impact of Dolutegravir-Based Antiretroviral Therapy on Piperaquine Exposure following Dihydroartemisinin-Piperaquine Intermittent Preventive Treatment of Malaria in Pregnant Women Living with HIV	Banda, C. G.; Nkosi, D.; Allen, E.; Workman, L.; Madanitsa, M.; Chirwa, M.; Kapulula, M.; Muyaya, S.; Munharo, S.; Tarning, J.; Phiri, K. S.; Mwapasa, V.; ter Kuile, F. O.; Maartens, G.; Barnes, K. I.	2022	Antimicrobial Agents and Chemotherapy	66	12			10.1128/aac.00584-22	Banda 2022	Excluded (Title & Abstract Phase)	Study did not meet inclusion criteria based on title and abstract
328	Characterizing the evolving SARS-CoV-2 seroprevalence in urban and rural Malawi between February 2021 and April 2022: A population-based cohort study	Banda, L.; Ho, A.; Kasenda, S.; Read, J. M.; Jewell, C.; Price, A.; McLean, E.; Dube, A.; Chaima, D.; Samikwa, L.; Nyirenda, T. S.; Hughes, E. C.; Willett, B. J.; Mwale, A. C.; Amoah, A. S.; Crampin, A.	2023	International Journal of Infectious Diseases	137		118-125		10.1016/j.ijid.2023.10.020	Banda 2023	Excluded (Title & Abstract Phase)	Study did not meet inclusion criteria based on title and abstract
329	Imaging and Management of Childhood Ascariasis	Banderker, E.; Arnold, M.; Cox, S.; Gaxa, L.	2017	Journal of Pediatric Infectious Diseases	12	1	20-29		10.1055/s-0037-1599117	Banderker 2017	Excluded (Title & Abstract Phase)	Study did not meet inclusion criteria based on title and abstract
330	Twelve-month observational study of children with cancer in 41 countries during the COVID-19 pandemic	Bandyopadhyay, S.; Lakhoo, K.; Abdelhafeez, H.; Wilson, S.; Nagras, S.; Sheth, M.; Gandhi, S.; Parwani, D.; Raj, R.; Munezero, D.; Dutta, R.; Roseline, N. M.; McClafferty, K.; Nazari, A.; Sriram, S.; Pillarisetti, S.; Nweze, K. D.; Ashwinee, A.; Kalra, G.; Patil, P.; Nathani, P.; Bhullar, K. K.; Elhadi, M.; Khan, M.; Rahim, N.; Madhusudanan, S.; Erhabor, J.; Shirke, M.; Mughal, A.; Au, D.; Salehi…	2022	Bmj Global Health	7	10			10.1136/bmjgh-2022-008797	Bandyopadhyay 2022	Excluded (Title & Abstract Phase)	Study did not meet inclusion criteria based on title and abstract
331	Salivary Gland Secretory Carcinoma: Clinicopathologic and Genetic Characteristics of 215 Cases and Proposal for a Grading System	Banƒõƒçkov√°, M.; Thompson, L. D. R.; Hyrcza, M. D.; Vanƒõƒçek, T.; Agaimy, A.; Laco, J.; Simpson, R. H. W.; Di Palma, S.; Stevens, T. M.; Brcic, L.; Etebarian, A.; Dimnik, K.; Majewska, H.; St√°rek, I.; O'Regan, E.; Salviato, T.; Helliwell, T.; Hor√°kov√°, M.; Biernat, W.; Onyuma, T.; Michal, M.; Leivo, I.; Skalova, A.	2023	American Journal of Surgical Pathology	47	6	661-677		10.1097/PAS.0000000000002043	Banƒõƒçkov√° 2023	Excluded (Title & Abstract Phase)	Study did not meet inclusion criteria based on title and abstract
332	Cognition, behaviour and academic skills after cognitive rehabilitation in Ugandan children surviving severe malaria: A randomised trial	Bangirana, P.; Allebeck, P.; Boivin, M. J.; John, C. C.; Page, C.; Ehnvall, A.; Musisi, S.	2011	Bmc Neurology	11				10.1186/1471-2377-11-96	Bangirana 2011	Excluded (Title & Abstract Phase)	Study did not meet inclusion criteria based on title and abstract
333	Damage Control Laparotomy for Generalized Necrotizing Enterocolitis	Banieghbal, B.; Davies, M. R.	2004	World Journal of Surgery	28	2	183-186		10.1007/s00268-003-7155-9	Banieghbal 2004	Excluded (Title & Abstract Phase)	Study did not meet inclusion criteria based on title and abstract
334	Surgical indications and strategies for necrotizing enterocolitis in low income countries	Banieghbal, B.; Schoeman, L.; Kalk, F.; Da Fonseca, J. M.; Davies, M. R. Q.	2002	World Journal of Surgery	26	4	444-447		10.1007/s00268-001-0246-6	Banieghbal 2002	Excluded (Title & Abstract Phase)	Study did not meet inclusion criteria based on title and abstract
335	Treatment of bladder exstrophy at Treichville university hospital (Abidjan)	Bankole Sanni, R.; Denoulet, D.; Coulibaly, B.; Nandiolo, R.; Vodi, L.; Mobiot, M. L.	1997	Annales d'Urologie	31	7-Jun	371-374			BankoleSanni 1997	Excluded (Title & Abstract Phase)	Study did not meet inclusion criteria based on title and abstract
336	Evolocumab in patients with homozygous familial hypercholesterolemia in India	Bansal, S.; Ruzza, A.; Sawhney, J. P. S.; Kulkarni, G.; Iyengar, S.; Mehta, V.; Hamer, A.; Wu, Y.; Raal, F. J.	2021	Journal of Clinical Lipidology	15	6	814-821		10.1016/j.jacl.2021.10.003	Bansal 2021	Excluded (Title & Abstract Phase)	Study did not meet inclusion criteria based on title and abstract
337	Impact of monovalent rotavirus vaccine on diarrhoea-associated post-neonatal infant mortality in rural communities in Malawi: a population-based birth cohort study	Bar-Zeev, N.; King, C.; Phiri, T.; Beard, J.; Mvula, H.; Crampin, A. C.; Heinsbroek, E.; Lewycka, S.; Tate, J. E.; Parashar, U. D.; Costello, A.; Mwansambo, C.; Heyderman, R. S.; French, N.; Cunliffe, N. A.; Nakagomi, O.; Verani, J. R.; Whitney, C. G.	2018	The Lancet Global Health	6	9	e1036-e1044		10.1016/S2214-109X(18)30314-0	Bar-Zeev 2018	Excluded (Title & Abstract Phase)	Study did not meet inclusion criteria based on title and abstract
338	Prescription patterns and compliance with World Health Organization recommendations for the management of uncomplicated and severe malaria: A prospective, real-world study in sub-Saharan Africa	Baraka, V.; Nhama, A.; Aide, P.; Bassat, Q.; David, A.; Gesase, S.; Gwasupika, J.; Hachizovu, S.; Makenga, G.; Ntizimira, C. R.; Obunge, O.; Tshefu, K. A.; Cousin, M.; Otsyula, N.; Pathan, R.; Risterucci, C.; Su, G.; Manyando, C.	2023	Malaria Journal	22	1			10.1186/s12936-023-04650-y	Baraka 2023	Excluded (Title & Abstract Phase)	Study did not meet inclusion criteria based on title and abstract
339	Symptomatic recovery and pharmacological management in a clinical cohort with peripartum cardiomyopathy	Barasa, A.; Goloskokova, V.; Ladfors, L.; Patel, H.; Schaufelberger, M.	2018	Journal of Maternal-Fetal and Neonatal Medicine	31	10	1342-1349		10.1080/14767058.2017.1317341	Barasa 2018	Excluded (Title & Abstract Phase)	Study did not meet inclusion criteria based on title and abstract
340	Incidence of Mortality and Its Predictors Among Adult Human Immune Virus Infected Patients on Antiretroviral Therapy in Wolaita Sodo University Comprehensive Specialized Hospital, Southern Ethiopia: A Retrospective Follow-Up Study	Barata, T. Y.; Abiso, G.; Israel, E.; Molla, S.; Wolka, E.	2023	HIV/AIDS - Research and Palliative Care	15		361-375		10.2147/HIV.S401155	Barata 2023	Excluded (Title & Abstract Phase)	Study did not meet inclusion criteria based on title and abstract
341	Healthcare access and quality index based on mortality from causes amenable to personal health care in 195 countries and territories, 1990-2015: A novel analysis from the global burden of disease study 2015	Barber, R. M.; Fullman, N.; Sorensen, R. J. D.; Bollyky, T.; McKee, M.; Nolte, E.; Abajobir, A. A.; Abate, K. H.; Abbafati, C.; Abbas, K. M.; Abd-Allah, F.; Abdulle, A. M.; Abdurahman, A. A.; Abera, S. F.; Abraham, B.; Abreha, G. F.; Adane, K.; Adelekan, A. L.; Adetifa, I. M. O.; Afshin, A.; Agarwal, A.; Agarwal, S. K.; Agarwal, S.; Agrawal, A.; Ahmad Kiadaliri, A.; Ahmadi, A.; Ahmed, K. Y.; Ahme…	2017	The Lancet	390	10091	231-266		10.1016/S0140-6736(17)30818-8	Barber 2017	Excluded (Title & Abstract Phase)	Study did not meet inclusion criteria based on title and abstract
342	Isolated central nervous system Whipple disease	Barbero-Aznarez, P.; Perez-Tanoira, R.; Aguirre-Mollehuanca, D.; Trascasa-Ca√±o, A.; Fortes-Alen, J.; Manzarbeitia-Arrambari, F.; Castillo-Alvarez, J.; Montoya-Bordon, J.; Petkova-Saiz, E.; Prieto-Perez, L.	2022	Surgical Neurology International	13				10.25259/SNI_591_2022	Barbero-Aznarez 2022	Excluded (Title & Abstract Phase)	Study did not meet inclusion criteria based on title and abstract
343	Among classic myeloproliferative neoplasms, essential thrombocythemia is associated with the greatest risk of venous thromboembolism during COVID-19	Barbui, T.; De Stefano, V.; Alvarez-Larran, A.; Iurlo, A.; Masciulli, A.; Carobbio, A.; Ghirardi, A.; Ferrari, A.; Cancelli, V.; Elli, E. M.; Andrade-Campos, M. M.; Kabat, M. G.; Kiladjian, J. J.; Palandri, F.; Benevolo, G.; Garcia-Gutierrez, V.; Fox, M. L.; Foncillas, M. A.; Morcillo, C. M.; Rumi, E.; Osorio, S.; Papadopoulos, P.; Bonifacio, M.; Cervantes, K. S. Q.; Serrano, M. S.; Carreno-Tarra…	2021	Blood Cancer Journal	11	2			10.1038/s41408-021-00417-3	Barbui 2021	Excluded (Title & Abstract Phase)	Study did not meet inclusion criteria based on title and abstract
344	High mortality rate in COVID-19 patients with myeloproliferative neoplasms after abrupt withdrawal of ruxolitinib	Barbui, T.; Vannucchi, A. M.; Alvarez-Larran, A.; Iurlo, A.; Masciulli, A.; Carobbio, A.; Ghirardi, A.; Ferrari, A.; Rossi, G.; Elli, E.; Andrade-Campos, M. M.; Kabat, M. G.; Kiladjian, J. J.; Palandri, F.; Benevolo, G.; Garcia-Gutierrez, V.; Fox, M. L.; Foncillas, M. A.; Morcillo, C. M.; Rumi, E.; Osorio, S.; Papadopoulos, P.; Bonifacio, M.; Cervantes, K. S. Q.; Serrano, M. S.; Carreno-Tarragona…	2021	Leukemia	35	2	485-493		10.1038/s41375-020-01107-y	Barbui 2021	Excluded (Title & Abstract Phase)	Study did not meet inclusion criteria based on title and abstract
345	Enoxaparin for symptomatic COVID-19 managed in the ambulatory setting: An individual patient level analysis of the OVID and ETHIC trials	Barco, S.; Virdone, S.; G√∂tschi, A.; Ageno, W.; Arcelus, J. I.; Bingisser, R.; Colucci, G.; Cools, F.; Duerschmied, D.; Gibbs, H.; Fumagalli, R. M.; Gerber, B.; Haas, S.; Himmelreich, J. C. L.; Hobbs, R.; Hobohm, L.; Jacobson, B.; Kayani, G.; Lopes, R. D.; MacCallum, P.; Micieli, E.; Righini, M.; Robert-Ebadi, H.; Rocha, A. T.; Rosemann, T.; Sawhney, J.; Schellong, S.; Sebastian, T.; Spirk, D.; …	2023	Thrombosis Research	230		27-32		10.1016/j.thromres.2023.08.009	Barco 2023	Excluded (Title & Abstract Phase)	Study did not meet inclusion criteria based on title and abstract
346	Impact of malaria at the end of pregnancy on infant mortality and morbidity	Bardaj√≠, A.; Sigauque, B.; Sanz, S.; Maixenchs, M.; Ordi, J.; Aponte, J. J.; Mabunda, S.; Alonso, P. L.; Men√©ndez, C.	2011	Journal of Infectious Diseases	203	5	691-699		10.1093/infdis/jiq049	Bardaj√≠ 2011	Excluded (Title & Abstract Phase)	Study did not meet inclusion criteria based on title and abstract
347	Update of the Spanish registry of haemoglobinopathies in children and adults	Bard√≥n Cancho, E. J.; Garc√≠a-Mor√≠n, M.; Bel√©ndez, C.; Velasco, P.; Ben√©itez, D.; Ruiz-Llobet, A.; Berrueco, R.; Argil√©s, B.; Cervera, √Å; Salinas, J. A.; Vecilla, C.; Gondra, A.; Vall√©s, G.; Murciano, T.; Berm√∫dez, M.; Cela, E.	2020	Medicina Clinica	155	3	95-103		10.1016/j.medcli.2019.10.011	Bard√≥nCancho 2020	Excluded (Title & Abstract Phase)	Study did not meet inclusion criteria based on title and abstract
348	Should the ambulatory nutritional rehabilitation centers in Niamey, Niger, be closed? Situation analysis, proposals and valuation of an intervention	Barennes, H.	1996	Cahiers Sante	6	4	220-228			Barennes 1996	Excluded (Title & Abstract Phase)	Study did not meet inclusion criteria based on title and abstract
349	Peripartum cardiomyopathy: disease or syndrome?	Baris, L.; Cornette, J.; Johnson, M. R.; Sliwa, K.; Roos-Hesselink, J. W.	2019	Heart	105	5	357-362		10.1136/heartjnl-2018-314252	Baris 2019	Excluded (Title & Abstract Phase)	Study did not meet inclusion criteria based on title and abstract
350	Sex differences in stroke incidence, prevalence,mortality and disability-adjusted life years: Results from the global burden of disease study 2013	Barker-Collo, S.; Bennett, D. A.; Krishnamurthi, R. V.; Parmar, P.; Feigin, V. L.; Naghavi, M.; Forouzanfar, M. H.; Johnson, C. O.; Nguyen, G.; Mensah, G. A.; Vos, T.; Murray, C. J. L.; Roth, G. A.; Abd-Allah, F.; Abera, S. F.; Akinyemi, R. O.; Bahit, M. C.; Banerjee, A.; Basu, S.; Brainin, M.; Bornstein, N. M.; Caso, V.; Catal√°-L√≥pez, F.; Chowdhury, R.; Christensen, H. K.; Colomar, M.; Davis, …	2015	Neuroepidemiology	45	3	203-214		10.1159/000441103	Barker-Collo 2015	Excluded (Title & Abstract Phase)	Study did not meet inclusion criteria based on title and abstract
351	Brain damage after neonatal tetanus in a rural Kenyan hospital	Barlow, J. L.; Mung'Ala-Odera, V.; Gona, J.; Newton, C. R. J. C.	2001	Tropical Medicine and International Health	6	4	305-308		10.1046/j.1365-3156.2001.00705.x	Barlow 2001	Excluded (Full Text Phase)	Does not include a risk assessment tool, only identifies risk factors
352	Nevirapine- Versus Lopinavir/Ritonavir-Based Antiretroviral Therapy in HIV-Infected Infants and Young Children: Long-term Follow-up of the IMPAACT P1060 Randomized Trial	Barlow-Mosha, L.; Angelidou, K.; Lindsey, J.; Archary, M.; Cotton, M.; Dittmer, S.; Fairlie, L.; Kabugho, E.; Kamthunzi, P.; Kinikar, A.; Mbengeranwa, T.; Msuya, L.; Sambo, P.; Patel, K.; Barr, E.; Jean-Phillipe, P.; Violari, A.; Mofenson, L.; Palumbo, P.; Chi, B. H.	2016	Clinical Infectious Diseases	63	8	1113-1121		10.1093/cid/ciw488	Barlow-Mosha 2016	Excluded (Title & Abstract Phase)	Study did not meet inclusion criteria based on title and abstract
353	Outbreak of Ebola virus disease in the Democratic Republic of the Congo, April‚ÄìMay, 2018: an epidemiological study	Barry, A.; Ahuka-Mundeke, S.; Ali Ahmed, Y.; Allarangar, Y.; Anoko, J.; Archer, B. N.; Aruna Abedi, A.; Bagaria, J.; Belizaire, M. R. D.; Bhatia, S.; Bokenge, T.; Bruni, E.; Cori, A.; Dabire, E.; Diallo, A. M.; Diallo, B.; Donnelly, C. A.; Dorigatti, I.; Dorji, T. C.; Escobar Corado Waeber, A. R.; Fall, I. S.; Ferguson, N. M.; FitzJohn, R. G.; Folefack Tengomo, G. L.; Formenty, P. B. H.; Forna, A…	2018	The Lancet	392	10143	213-221		10.1016/S0140-6736(18)31387-4	Barry 2018	Excluded (Title & Abstract Phase)	Study did not meet inclusion criteria based on title and abstract
354	Long-term outcome of children receiving antiretroviral treatment in rural South Africa: Substantial virologic failure on first-line treatment	Barth, R. E.; Tempelman, H. A.; Smelt, E.; Wensing, A. M. J.; Hoepelman, A. I.; Geelen, S. P.	2011	Pediatric Infectious Disease Journal	30	1	52-56		10.1097/INF.0b013e3181ed2af3	Barth 2011	Excluded (Title & Abstract Phase)	Study did not meet inclusion criteria based on title and abstract
355	ShangRing versus Mogen clamp for early infant male circumcision in eastern sub-Saharan Africa: a multicentre, non-inferiority, adaptive, randomised controlled trial	Basourakos, S. P.; Nang, Q. G.; Ballman, K. V.; Al Awamlh, O. A. H.; Punjani, N.; Ho, K.; Barone, M. A.; Awori, Q. D.; Ouma, D.; Oketch, J.; Christensen, A. E.; Hellar, A.; Makokha, M.; Isangu, A.; Salim, R.; Lija, J.; Gray, R. H.; Kiboneka, S.; Anok, A.; Kigozi, G.; Nakabuye, R.; Ddamulira, C.; Mulooki, A.; Odiya, S.; Nazziwa, R.; Goldstein, M.; Li, P. S.; Lee, R. K.	2022	The Lancet Global Health	10	10	e1514-e1522		10.1016/S2214-109X(22)00326-6	Basourakos 2022	Excluded (Title & Abstract Phase)	Study did not meet inclusion criteria based on title and abstract
356	Risk factors for death, stroke, and bleeding in 28,628 patients from the GARFIELD-AF registry: Rationale for comprehensive management of atrial fibrillation
357	Two-year outcomes of patients with newly diagnosed atrial fibrillation: Results from GARFIELD-AF
358	Dihydroartemisinin-piperaquine and artemether-lumefantrine for treating uncomplicated malaria in African children: A randomised, non-inferiority trial	Bassat, Q.; Mulenga, M.; Tinto, H.; Piola, P.; Borrmann, S.; Men√©ndez, C.; Nambozi, M.; Val√©a, I.; Nabasumba, C.; Sasi, P.; Bacchieri, A.; Corsi, M.; Ubben, D.; Talisuna, A.; D'Alessandro, U.	2009	PLoS One	4	11			10.1371/journal.pone.0007871	Bassat 2009	Excluded (Title & Abstract Phase)	Study did not meet inclusion criteria based on title and abstract
359	The trend of pulmonary tuberculosis in patients seen at DOTS clinics in the Federal Capital Territory, Abuja, Nigeria	Bassey, E. B.; Momoh, M. A.; Imadiyi, S. O.; Udofia, E. B.; Miri, F. S.; Anukam, K. C.; Epoke, J.; Benka-Coker, M. O.; Aluyi, H. S. A.	2005	Public Health	119	5	405-408		10.1016/j.puhe.2004.05.012	Bassey 2005	Excluded (Title & Abstract Phase)	Study did not meet inclusion criteria based on title and abstract
360	Comparing R-Bendamustine vs. R-CHOP Plus Maintenance Therapy as First-Line Systemic Treatment in Follicular Lymphoma: A Multicenter Retrospective GELTAMO Study	Bastos-Oreiro, M.; Gutierrez, A.; Cabero, A.; L√≥pez, J.; Villafuerte, P.; Jim√©nez-Ubieto, A.; de O√±a, R.; De la Fuente, A.; Navarro, B.; Pe√±alver, J.; Mart√≠nez, P.; Alonso, C.; Infante, M.; C√≥rdoba, R.; Perez-Montero, B.; P√©rez de Oteyza, J.; Gonz√°lez de Villambrosio, S.; Fern√°ndez-Caldas, P.; del Campo, R.; Garc√≠a Belmonte, D.; Diaz-G√°lvez, J.; Salar, A.; Sancho, J. M.	2024	Cancers	16	7			10.3390/cancers16071285	Bastos-Oreiro 2024	Excluded (Title & Abstract Phase)	Study did not meet inclusion criteria based on title and abstract
361	Crimean-congo hemorrhagic fever: Prognostic factors and the association of leukocyte counts with mortality	Bastug, A.; Kayaaslan, B.; Kazancioglu, S.; Aslaner, H.; But, A.; Akinci, E.; Yetkin, M. A.; Eren, S.; Bodur, H.	2016	Japanese Journal of Infectious Diseases	69	1	51-55		10.7883/yoken.JJID.2014.566	Bastug 2016	Excluded (Title & Abstract Phase)	Study did not meet inclusion criteria based on title and abstract
362	Endoscopic Third Ventriculostomy and Choroid Plexus Coagulation in Infants: Current Concepts and Illustrative Cases	Baticulon, R.; Dewan, M.	2021	Neurology India	69	8	S525-S530		10.4103/0028-3886.332270	Baticulon 2021	Excluded (Title & Abstract Phase)	Study did not meet inclusion criteria based on title and abstract
363	2020 ESC Guidelines for the management of adult congenital heart disease	Baumgartner, H.; de Backer, J.; Babu-Narayan, S. V.; Budts, W.; Chessa, M.; Diller, G. P.; Iung, B.; Kluin, J.; Lang, I. M.; Meijboom, F.; Moons, P.; Mulder, B. J. M.; Oechslin, E.; Roos-Hesselink, J. W.; Schwerzmann, M.; Sondergaard, L.; Zeppenfeld, K.; Windecker, S.; Aboyans, V.; Baigent, C.; Collet, J. P.; Dean, V.; Delgado, V.; Fitzsimons, D.; Gale, C. P.; Grobbee, D. E.; Halvorsen, S.; Hindr…	2021	European Heart Journal	42	6	563-645		10.1093/eurheartj/ehaa554	Baumgartner 2021	Excluded (Title & Abstract Phase)	Study did not meet inclusion criteria based on title and abstract
364	Incidence and predictors of early posttraumatic seizures among patients with moderate or severe traumatic brain injury in Northwest Ethiopia: an institution-based prospective study	Baye, N. D.; Baye, F. D.; Teshome, A. A.; Ayenew, A. A.; Mulu, A. T.; Abebe, E. C.; Muche, Z. T.	2024	Bmc Neurology	24	1			10.1186/s12883-024-03536-z	Baye 2024	Excluded (Title & Abstract Phase)	Study did not meet inclusion criteria based on title and abstract
365	Haploidentical Transplantation with Post-Transplantation Cyclophosphamide for T Cell Acute Lymphoblastic Leukemia: A Report from the European Society for Blood and Marrow Transplantation Acute Leukemia Working Party	Bazarbachi, A.; Labopin, M.; Angelucci, E.; G√ºlbas, Z.; Ozdogu, H.; Arat, M.; de Rosa, L.; Pastano, R.; Pioltelli, P.; Montserrat, R.; Martino, M.; Ciceri, F.; Ko√ß, Y.; Soci√©, G.; Blaise, D.; Herrera, C.; Chalandon, Y.; Bernasconi, P.; Marotta, G.; Castagna, L.; McDonald, A.; Visani, G.; Carluccio, P.; Vitek, A.; Simand, C.; Afanasyev, B.; R√∂sler, W.; Diez-Martin, J. L.; Nagler, A.; Brissot, …	2020	Biology of Blood and Marrow Transplantation	26	5	936-942		10.1016/j.bbmt.2020.01.003	Bazarbachi 2020	Excluded (Title & Abstract Phase)	Study did not meet inclusion criteria based on title and abstract
366	Planned delivery or expectant management for late preterm pre-eclampsia in low-income and middle-income countries (CRADLE-4): a multicentre, open-label, randomised controlled trial	Beardmore-Gray, A.; Vousden, N.; Seed, P. T.; Vwalika, B.; Chinkoyo, S.; Sichone, V.; Kawimbe, A. B.; Charantimath, U.; Katageri, G.; Bellad, M. B.; Lokare, L.; Donimath, K.; Bidri, S.; Goudar, S.; Sandall, J.; Chappell, L. C.; Shennan, A. H.; Kopeka, M.; Miti, J.; Jere, C.; Hamweemba, C.; Mubiana, S.; Ntamba Mukosa, L.; Tembo, A.; Gondwe, P.; Mallapur, A.; Ramadurg, U.; Kittur, S.; Wari, P.; Gud…	2023	The Lancet	402	10399	386-396		10.1016/S0140-6736(23)00688-8	Beardmore-Gray 2023	Excluded (Title & Abstract Phase)	Study did not meet inclusion criteria based on title and abstract
367	Predictors of mortality in Ugandan children with TB, 2016‚Äì2021	Becker, G. L.; Amuge, P.; Ssebunya, R.; Motevalli, M.; Adaku, A.; Juma, M.; Wobudeya, E.; Elyanu, P.; Jackson, J. B.; Kekitiinwa, A.; Blount, R. J.	2023	International Journal of Tuberculosis and Lung Disease	27	9	668-674		10.5588/ijtld.22.0622	Becker 2023	Excluded (Full Text Phase)	Does not include a risk assessment tool, only identifies risk factors
368	HIV and SARS-CoV-2 infection in postpartum Kenyan women and their infants	Begnel, E. R.; Chohan, B. H.; Ojee, E.; Adhiambo, J.; Owiti, P.; Ogweno, V.; Holland, L. A.; Fish, C. S.; Richardson, B. A.; Khan, A. K.; Maqsood, R.; Lim, E. S.; Sadarangani, M.; Lehman, D. A.; Slyker, J.; Kinuthia, J.; Wamalwa, D.; Gantt, S.	2023	PLoS One	18	1-Jan			10.1371/journal.pone.0278675	Begnel 2023	Excluded (Title & Abstract Phase)	Study did not meet inclusion criteria based on title and abstract
369	Gangrenous Meckel's diverticulum with small bowel obstruction mimicking complicated appendicitis: ‚ÄòCase report‚Äô	Bejiga, G.; Ahmed, Z.	2022	International Journal of Surgery Case Reports	97				10.1016/j.ijscr.2022.107419	Bejiga 2022	Excluded (Title & Abstract Phase)	Study did not meet inclusion criteria based on title and abstract
370	Extended follow-up following a phase 2b randomized trial of the candidate malaria vaccines FP9 ME-TRAP and MVA ME-TRAP among children in Kenya	Bejon, P.; Ogada, E.; Mwangi, T.; Milligan, P.; Lang, T.; Fegan, G.; Gilbert, S. C.; Peshu, N.; Marsh, K.; Hill, A. V. S.	2007	PLoS One	2	8			10.1371/journal.pone.0000707	Bejon 2007	Excluded (Title & Abstract Phase)	Study did not meet inclusion criteria based on title and abstract
371	Determinants of Low Birth Weight among Newborns Delivered at Public Health Facilities of Bishoftu Town, East Shewa Zone, Ethiopia: Unmatched Case-Control Study	Bekele, D.; Dhaba, B.; Menene, A.; Hinkosa, L.	2024	Biomed Research International	2024				10.1155/2024/4873667	Bekele 2024	Excluded (Title & Abstract Phase)	Study did not meet inclusion criteria based on title and abstract
372	Cohort Profile: The Birhan Health and Demographic Surveillance System	Bekele, D.; Hunegnaw, B. M.; Bekele, C.; Van Wickle, K.; Tadesse, F.; Goddard, F. G. B.; Mohammed, Y.; Unninayar, S.; Chan, G. J.	2022	International Journal of Epidemiology	51	2	E39-E45		10.1093/ije/dyab225	Bekele 2022	Excluded (Title & Abstract Phase)	Abstract not found
373	Thyroid hormones treatment for subclinical hypothyroidism: A clinical practice guideline	Bekkering, G. E.; Agoritsas, T.; Lytvyn, L.; Heen, A. F.; Feller, M.; Moutzouri, E.; Abdulazeem, H.; Aertgeerts, B.; Beecher, D.; Brito, J. P.; Farhoumand, P. D.; Singh Ospina, N.; Rodondi, N.; Van Driel, M.; Wallace, E.; Snel, M.; Okwen, P. M.; Siemieniuk, R.; Vandvik, P. O.; Kuijpers, T.; Vermandere, M.	2019	BMJ (Online)	365				10.1136/bmj.l2006	Bekkering 2019	Excluded (Title & Abstract Phase)	Study did not meet inclusion criteria based on title and abstract
374	Determinants of Anemia among HIV-Positive Children on Highly Active Antiretroviral Therapy Attending Hospitals of North Wollo Zone, Amhara Region, Ethiopia, 2019: A Case-Control Study	Beletew, B.; Mengesha, A.; Ahmed, M.; Fitwi, A.; Wudu, M.	2020	Anemia	2020				10.1155/2020/3720572	Beletew 2020	Excluded (Title & Abstract Phase)	Study did not meet inclusion criteria based on title and abstract
375	Immune reconstitution after allogenic stem cell transplantation: An observational study in pediatric patients	Belinovski, A. R.; Pelegrina, P. D.; Lima, A. C. M.; Dumke, C. C. K.; Rodrigues, A. M.; Loth, G.; Benini, F. M. D. L.; Rodrigues, A. L. M.; Motta, F. A.; Prando, C.; Bonfim, C.	2023	Hematology, Transfusion and Cell Therapy	45	2	235-244		10.1016/j.htct.2022.05.008	Belinovski 2023	Excluded (Title & Abstract Phase)	Study did not meet inclusion criteria based on title and abstract
376	An approach to identify a minimum and rational proportion of caesarean sections in resource-poor settings: a global network study	Beliz√°n, J. M.; Minckas, N.; McClure, E. M.; Saleem, S.; Moore, J. L.; Goudar, S. S.; Esamai, F.; Patel, A.; Chomba, E.; Garces, A. L.; Althabe, F.; Harrison, M. S.; Krebs, N. F.; Derman, R. J.; Carlo, W. A.; Liechty, E. A.; Hibberd, P. L.; Buekens, P. M.; Goldenberg, R. L.	2018	The Lancet Global Health	6	8	e894-e901		10.1016/S2214-109X(18)30241-9	Beliz√°n 2018	Excluded (Title & Abstract Phase)	Study did not meet inclusion criteria based on title and abstract
377	Comparative Effectiveness of Diversion of Cerebrospinal Fluid for Children with Severe Traumatic Brain Injury	Bell, M. J.; Rosario, B. L.; Kochanek, P. M.; Adelson, P. D.; Morris, K. P.; Au, A. K.; Schober, M.; Butt, W.; Edwards, R. J.; Zimmerman, J.; Pineda, J.; Le, T. M.; Dean, N.; Whalen, M. J.; Figaji, A.; Luther, J.; Beers, S. R.; Gupta, D. K.; Carpenter, J.; Buttram, S.; Wisniewski, S. R.	2022	Jama Network Open	5	7	E2220969		10.1001/jamanetworkopen.2022.20969	Bell 2022	Excluded (Title & Abstract Phase)	Study did not meet inclusion criteria based on title and abstract
378	Outcome of hospitalized MDR-TB patients: Israel 2000-2005	Bendayan, D.; Hendler, A.; Polansky, V.; Weinberger, M.	2011	European Journal of Clinical Microbiology and Infectious Diseases	30	3	375-379		10.1007/s10096-010-1096-7	Bendayan 2011	Excluded (Title & Abstract Phase)	Study did not meet inclusion criteria based on title and abstract
379	Evaluation of a quality improvement intervention to reduce anastomotic leak following right colectomy (EAGLE): pragmatic, batched stepped-wedge, cluster-randomized trial in 64 countries	Bengueddach, A.; Tidjane, A.; Tabeti, B.; Behilil, C.; Boudjenan-Serradj, N.; Bensafir, S.; Meharzi, S. E. I.; Aissat, A.; Ghouali, A. K.; Larabi, K.; Riffi, O.; Kacimi, S. E. O.; Mesli, S. N.; Rezoug, W.; Mitidieri, A.; Jos√©, A.; Pablo, C.; Rodriguez, C. A.; Panettiere, M. F.; Barbalace, N.; Juan, T.; Lucena, J.; Houdin, A.; Fernandez, E.; Lococo, J.; Pedro, L.; Loban, M.; Vecchio, P.; Grinblat…	2024	British Journal of Surgery	111	1			10.1093/bjs/znad370	Bengueddach 2024	Excluded (Title & Abstract Phase)	Study did not meet inclusion criteria based on title and abstract
380	An enigma: Why vitamin A supplementation does not always reduce mortality even though vitamin A deficiency is associated with increased mortality	Benn, C. S.; Aaby, P.; Arts, R. J. W.; Jensen, K. J.; Netea, M. G.; Fisker, A. B.	2015	International Journal of Epidemiology	44	3	906-918		10.1093/ije/dyv117	Benn 2015	Excluded (Title & Abstract Phase)	Study did not meet inclusion criteria based on title and abstract
381	Effect of 50 000 IU vitamin A given with BCG vaccine on mortality in infants in Guinea-Bissau: Randomised placebo controlled trial	Benn, C. S.; Diness, B. R.; Roth, A.; Nante, E.; Fisker, A. B.; Lisse, I. M.; Yazdanbakhsh, M.; Whittle, H.; Rodrigues, A.; Aaby, P.	2008	Bmj	336	7658	1416-1420		10.1136/bmj.39542.509444.AE	Benn 2008	Excluded (Title & Abstract Phase)	Study did not meet inclusion criteria based on title and abstract
382	Campaigns with oral polio vaccine may lower mortality and create unexpected results	Benn, C. S.; Jacobsen, L. H.; Fisker, A. B.; Rodrigues, A.; Sartono, E.; Lund, N.; Whittle, H. C.; Aaby, P.	2017	Vaccine	35	8	1113-1116		10.1016/j.vaccine.2016.11.006	Benn 2017	Excluded (Title & Abstract Phase)	Study did not meet inclusion criteria based on title and abstract
383	Measles Vaccination in Presence of Measles Antibody May Enhance Child Survival	Benn, C. S.; Martins, C. L.; Andersen, A.; Fisker, A. B.; Whittle, H. C.; Aaby, P.	2020	Frontiers in Pediatrics	8				10.3389/fped.2020.00020	Benn 2020	Excluded (Title & Abstract Phase)	Study did not meet inclusion criteria based on title and abstract
384	BCG scarring and improved child survival: a combined analysis of studies of BCG scarring	Benn, C. S.; Roth, A.; Garly, M. L.; Fisker, A. B.; Schaltz-Buchholzer, F.; Timmermann, A.; Berendsen, M.; Aaby, P.	2020	Journal of Internal Medicine	288	6	614-624		10.1111/joim.13084	Benn 2020	Excluded (Title & Abstract Phase)	Study did not meet inclusion criteria based on title and abstract
385	Prevalence of Cardiac Dysfunction in Malawian Children With Severe Febrile Illness‚àó	Bensman, R. S.; Berrens, Z.; Mkaliainga, T.; Banda, B.; Puri, K.; Sanyahumbi, A.; Byczkowski, T.; Eckerle, M.	2022	Pediatric Critical Care Medicine	23	7	493-501		10.1097/PCC.0000000000002964	Bensman 2022	Excluded (Title & Abstract Phase)	Study did not meet inclusion criteria based on title and abstract
386	Outcomes in malnourished children at a tertiary hospital in Swaziland after implementation of the World Health Organization treatment guidelines	Benyera, O.; Hyera, F. L. M.	2013	SAJCH South African Journal of Child Health	7	4	135-138		10.7196/SAJCH.626	Benyera 2013	Excluded (Title & Abstract Phase)	Study did not meet inclusion criteria based on title and abstract
387	Characteristics and predictors of death among 4035 consecutively hospitalized patients with COVID-19 in Spain	Berenguer, J.; Ryan, P.; Rodr√≠guez-Ba√±o, J.; Jarr√≠n, I.; Carratal√†, J.; Pach√≥n, J.; Yllescas, M.; Arriba, J. R.; Aznar Mu√±oz, E.; Gil Divasson, P.; Gonz√°lez Mu√±iz, P.; Mu√±oz Aguirre, C.; L√≥pez, J. C.; Ram√≠rez-Schacke, M.; Guti√©rrez, I.; Tejerina, F.; Ald√°miz-Echevarr√≠a, T.; D√≠ez, C.; Fanciulli, C.; P√©rez-Latorre, L.; Parras, F.; Catal√°n, P.; Garc√≠a-Leoni, M. E.; P√©rez-Tamayo, I…	2020	Clinical Microbiology and Infection	26	11	1525-1536		10.1016/j.cmi.2020.07.024	Berenguer 2020	Excluded (Title & Abstract Phase)	Study did not meet inclusion criteria based on title and abstract
388	Vaccines for preventing rotavirus diarrhoea: vaccines in use	Bergman, H.; Henschke, N.; Hungerford, D.; Pitan, F.; Ndwandwe, D.; Cunliffe, N.; Soares-Weiser, K.	2021	Cochrane Database of Systematic Reviews	2021	11			10.1002/14651858.CD008521.pub6	Bergman 2021	Excluded (Title & Abstract Phase)	Study did not meet inclusion criteria based on title and abstract
389	A rural Ethiopian population undergoing epidemiological transition over a generation: Butajira from 1987 to 2004	Berhane, Y.; Wall, S.; Fantahun, M.; Emmelin, A.; Mekonnen, W.; H√∂gberg Ulf, U.; Worku, A.; Tesfaye, F.; Molla, M.; Deyessa, N.; Kumie, A.; Hailemariam, D.; Enqueselassie, F.; Byass, P.	2008	Scandinavian Journal of Public Health	36	4	436-441		10.1177/1403494808089064	Berhane 2008	Excluded (Title & Abstract Phase)	Study did not meet inclusion criteria based on title and abstract
390	Survival and predictors of mortality among neonates admitted to neonatal intensive care unit at bombe primary hospital, southern ethiopia: Institution-based retrospective cohort study	Berhanu, B.; Oljira, L.; Demana, M.; Negash, B.; Ayana, G. M.; Raru, T. B.; Haile, D.	2021	Pediatric Health, Medicine and Therapeutics	12		239-249		10.2147/PHMT.S303158	Berhanu 2021	Excluded (Title & Abstract Phase)	Study did not meet inclusion criteria based on title and abstract
391	Childhood Acute Illness and Nutrition (CHAIN) Network: A protocol for a multi-site prospective cohort study to identify modifiable risk factors for mortality among acutely ill children in Africa and Asia	Berkley, J. A.; Walson, J. L.; Diallo, A. H.; Ki-Zerbo, J.; Shahid, A. S. M. S. B.; Gwela, A.; Saleem, A.; Asad, A.; Tigoi, C. C.; Bourdon, C.; Lancioni, C. L.; Denno, D. M.; Mangale, D. I.; Mupere, E.; Tickell, K. D.; Mwangome, M. K.; Chisti, M. J.; Ngari, M. M.; Ngao, N. M.; Sukhtankar, P.; Bandsma, R. H. J.; Molyneux, S.; Ahmed, T.; Voskuijl, W.	2019	BMJ Open	9	5			10.1136/bmjopen-2018-028454	Berkley 2019	Excluded (Full Text Phase)	Does not include results
392	Assessment of potential indicators for protein-energy malnutrition in the algorithm for integrated management of childhood illness	Bern, C.; Zucker, J. R.; Perkins, B. A.; Otieno, J.; Oloo, A. J.; Yip, R.	1998	Bulletin of the World Health Organization	75	SUPPL. 1	87-96			Bern 1998	Excluded (Title & Abstract Phase)	Study did not meet inclusion criteria based on title and abstract
393	Low-level viremia is associated with clinical progression in HIV-infected patients receiving antiretroviral treatment	Bernal, E.; G√≥mez, J. M.; Jarr√≠n, I.; Cano, A.; Mu√±oz, A.; Alcaraz, A.; Imaz, A.; Iribarren, J. A.; Rivero, M.; Arazo, P.; Guti√©rrez, F.; Moreno, S.; Del Amo, J.; Dalmau, D.; Navarro, M. L.; Gonz√°lez, M. I.; Blanco, J. L.; Garcia, F.; Rubio, R.; Vidal, F.; Berenguer, J.; Gonz√°lez, J.; Sobrino, P.; Hernando, V.; Alejos, B.; √Ålvarez, D.; Sanz, N.; Moreno, C.; Mu√±oz-Fern√°ndez, M. √Å; Garc√≠…	2018	Journal of Acquired Immune Deficiency Syndromes	78	3	329-337		10.1097/QAI.0000000000001678	Bernal 2018	Excluded (Title & Abstract Phase)	Study did not meet inclusion criteria based on title and abstract
394	Eating Behaviors in Healthy Young Adult Twin Pairs Discordant for Body Mass Index	Berntzen, B. J.; Jukarainen, S.; Bogl, L. H.; Rissanen, A.; Kaprio, J.; Pietil√§inen, K. H.	2019	Twin Research and Human Genetics	22	4	220-228		10.1017/thg.2019.43	Berntzen 2019	Excluded (Title & Abstract Phase)	Study did not meet inclusion criteria based on title and abstract
395	Attempted suicide by ingestion of hair dye containing p-phenylenediamine: a case report	Beshir, L.; Kaballo, B.; Young, D.	2017	Annals of Clinical Biochemistry	54	4	507-510		10.1177/0004563216685117	Beshir 2017	Excluded (Title & Abstract Phase)	Study did not meet inclusion criteria based on title and abstract
396	Provision of medical supply kits to improve quality of antenatal care in Mozambique: a stepped-wedge cluster randomised trial	Betr√°n, A. P.; Bergel, E.; Griffin, S.; Melo, A.; Nguyen, M. H.; Carbonell, A.; Mondlane, S.; Merialdi, M.; Temmerman, M.; G√ºlmezoglu, A. M.; Aleman, A.; Althabe, F.; Biza, A.; Crahay, B.; Chavane, L.; Colomar, M.; Delvaux, T.; Dique Ali, U.; Fersurela, L.; Geelhoed, D.; Jille-Taas, I.; Malapende, C. R.; Langa, C.; Osman, N. B.; Requejo, J.; Timbe, G.	2018	The Lancet Global Health	6	1	e57-e65		10.1016/S2214-109X(17)30421-7	Betr√°n 2018	Excluded (Title & Abstract Phase)	Study did not meet inclusion criteria based on title and abstract
397	Interventions to reduce unnecessary caesarean sections in healthy women and babies	Betr√°n, A. P.; Temmerman, M.; Kingdon, C.; Mohiddin, A.; Opiyo, N.; Torloni, M. R.; Zhang, J.; Musana, O.; Wanyonyi, S. Z.; G√ºlmezoglu, A. M.; Downe, S.	2018	The Lancet	392	10155	1358-1368		10.1016/S0140-6736(18)31927-5	Betr√°n 2018	Excluded (Title & Abstract Phase)	Study did not meet inclusion criteria based on title and abstract
398	Potential Factors Associated with Stillbirth among Babies Born in Hospitals of North Shoa, Oromia, Ethiopia, 2021 Based on Cross-sectional Study Design	Beya, M.; Alemu, A.; Edosa, D.; Mekonnen, M.	2023	Open Public Health Journal	16	1			10.2174/18749445-v16-230221-2022-169	Beya 2023	Excluded (Title & Abstract Phase)	Study did not meet inclusion criteria based on title and abstract
399	Open-labelled randomised controlled trial of 12 hours versus 24 hours modified Pritchard regimen in the management of eclampsia and pre-eclampsia in Ghana (MOPEP Study): Study protocol	Beyuo, T.; Lawrence, E.; Langen, E. S.; Oppong, S. A.	2019	BMJ Open	9	10			10.1136/bmjopen-2019-032799	Beyuo 2019	Excluded (Title & Abstract Phase)	Study did not meet inclusion criteria based on title and abstract
400	Characterization and Outcomes of Hospitalized Children with Coronavirus Disease 2019: A Report from a Multicenter, Viral Infection and Respiratory Illness Universal Study (Coronavirus Disease 2019) Registry	Bhalala, U. S.; Gist, K. M.; Tripathi, S.; Boman, K.; Kumar, V. K.; Retford, L.; Chiotos, K.; Blatz, A. M.; Dapul, H.; Verma, S.; Sayed, I. A.; Gharpure, V. P.; Bjornstad, E.; Tofil, N.; Irby, K.; Sanders, R. C.; Heneghan, J. A.; Thomas, M.; Gupta, M. K.; Oulds, F. E.; Arteaga, G. M.; Levy, E. R.; Gupta, N.; Kaufman, M.; Abdelaty, A.; Shlomovich, M.; Medar, S. S.; O'Meara, A. M. I.; Kuehne, J.; M…	2022	Critical Care Medicine	50	1	E40-E51		10.1097/CCM.0000000000005232	Bhalala 2022	Excluded (Title & Abstract Phase)	Study did not meet inclusion criteria based on title and abstract
401	Evoked potentials in pediatric cerebral malaria	Bhanushali, M.; Taylor, T. E.; Molyneux, M. E.; Sapuwa, M.; Mwandira, E.; Birbeck, G. L.	2011	Neurology International	3	3	57-59		10.4081/ni.2011.e14	Bhanushali 2011	Excluded (Title & Abstract Phase)	Study did not meet inclusion criteria based on title and abstract
402	Pregnancy and Takayasu arteritis: case-based review	Bharuthram, N.; Tikly, M.	2020	Rheumatology International	40	5	799-809		10.1007/s00296-019-04499-y	Bharuthram 2020	Excluded (Title & Abstract Phase)	Study did not meet inclusion criteria based on title and abstract
403	Global fertility in 204 countries and territories, 1950‚Äì2021, with forecasts to 2100: a comprehensive demographic analysis for the Global Burden of Disease Study 2021	Bhattacharjee, N. V.; Schumacher, A. E.; Aali, A.; Abate, Y. H.; Abbasgholizadeh, R.; Abbasian, M.; Abbasi-Kangevari, M.; Abbastabar, H.; ElHafeez, S. A.; Abd-Elsalam, S.; Abdollahi, M.; Abdollahifar, M. A.; Abdoun, M.; Abdullahi, A.; Abebe, M.; Abebe, S. S.; Abiodun, O.; Abolhassani, H.; Abolmaali, M.; Abouzid, M.; Aboye, G. B.; Abreu, L. G.; Abrha, W. A.; Abrigo, M. R. M.; Abtahi, D.; Abualruz,…	2024	The Lancet	403	10440	2057-2099		10.1016/S0140-6736(24)00550-6	Bhattacharjee 2024	Excluded (Title & Abstract Phase)	Study did not meet inclusion criteria based on title and abstract
404	Anderson-fabry disease: Recommendations for its diagnosis, management and treatment in South Africa, 2014	Bhengu, L.; Davidson, A.; Du Toit, P.; Henderson, B.; Gerntholtz, T.; Govendrageloo, K.; Heitner, R.; Mubaiwa, L.; Varughese, S.	2015	Journal of Endocrinology, Metabolism and Diabetes of South Africa	20	1	15-23		10.1080/16089677.2015.1030859	Bhengu 2015	Excluded (Title & Abstract Phase)	Study did not meet inclusion criteria based on title and abstract
405	Multidrug-resistant tuberculosis in Lisbon: Unfavourable treatment and associated factors, 2000‚Äì2014	Bhering, M.; Kritski, A.; Nunes, C.; Duarte, R.	2019	International Journal of Tuberculosis and Lung Disease	23	10	1075-1081		10.5588/ijtld.18.0596	Bhering 2019	Excluded (Title & Abstract Phase)	Study did not meet inclusion criteria based on title and abstract
406	Dysphagia progression-free survival in oesophageal cancer patients treated with palliative radiation therapy	Bhim, N.; Bhagaloo, V.; Hunter, A.; Chinnery, G.; Robertson, B.	2021	SA Journal of Oncology	5				10.4102/SAJO.V5I0.171	Bhim 2021	Excluded (Title & Abstract Phase)	Study did not meet inclusion criteria based on title and abstract
407	Management of steroid-resistant focal segmental glomerulosclerosis in children using tacrolimus	Bhimma, R.; Adhikari, M.; Asharam, K.; Connolly, C.	2006	American Journal of Nephrology	26	6	544-551		10.1159/000097864	Bhimma 2006	Excluded (Title & Abstract Phase)	Study did not meet inclusion criteria based on title and abstract
408	The spectrum of chronic kidney disease (stages 2-5) in KwaZulu-Natal, South Africa	Bhimma, R.; Adhikari, M.; Asharam, K.; Connolly, C.	2008	Pediatric Nephrology	23	10	1841-1846		10.1007/s00467-008-0871-5	Bhimma 2008	Excluded (Title & Abstract Phase)	Study did not meet inclusion criteria based on title and abstract
409	Mycophenolate mofetil therapy in children with idiopathic membranous nephropathy	Bhimma, R.; Naicker, E.; Ramdial, P. K.	2013	Clinical Nephrology	80	6	441-448		10.5414/CN107642	Bhimma 2013	Excluded (Title & Abstract Phase)	Study did not meet inclusion criteria based on title and abstract
410	Short course chemotherapy in childhood tuberculosis	Biddulph, J.; Kokoha, V.; Sharma, S.	1988	Journal of Tropical Pediatrics	34	1	20-23			Biddulph 1988	Excluded (Title & Abstract Phase)	Study did not meet inclusion criteria based on title and abstract
411	Early BCG-Denmark and Neonatal Mortality among Infants Weighing <2500 g: A Randomized Controlled Trial	Biering-S√∏rensen, S.; Aaby, P.; Lund, N.; Monteiro, I.; Jensen, K. J.; Eriksen, H. B.; Schaltz-Buchholzer, F.; J√∏rgensen, A. S. P.; Rodrigues, A.; Fisker, A. B√¶; Benn, C. S.	2017	Clinical Infectious Diseases	65	7	1183-1190		10.1093/cid/cix525	Biering-S√∏rensen 2017	Excluded (Full Text Phase)	Intervention occurred prior to discharge (during admission or antenatal)
412	Perinatal intervention trial in Africa: Effect of a birth canal cleansing intervention to prevent HIV transmission	Biggar, R. J.; Miotti, P. G.; Taha, T. E.; Mtimavalye, L.; Broadhead, R.; Justesen, A.; Yellin, F.; Liomba, G.; Miley, W.; Waters, D.; Chiphangwi, J. D.; Goedert, J. J.	1996	Lancet	347	9016	1647-1650		10.1016/S0140-6736(96)91486-5	Biggar 1996	Excluded (Title & Abstract Phase)	Study did not meet inclusion criteria based on title and abstract
413	A randomized blinded controlled trial of mobile phone reminders on the follow-up medical care of HIV-exposed and HIV-infected children in Cameroon: Study protocol (MORE CARE)	Bigna, J. J. R.; Kouanfack, C.; Noubiap, J. J. N.; Plottel, C. S.; Koulla-Shiro, S.	2013	Trials	14	1			10.1186/1745-6215-14-313	Bigna 2013	Excluded (Title & Abstract Phase)	Study did not meet inclusion criteria based on title and abstract
414	Effect of mobile phone reminders on follow-up medical care of children exposed to or infected with HIV in Cameroon (MORE CARE): A multicentre, single-blind, factorial, randomised controlled trial	Bigna, J. J. R.; Noubiap, J. J. N.; Kouanfack, C.; Plottel, C. S.; Koulla-Shiro, S.	2014	The Lancet Infectious Diseases	14	7	600-608		10.1016/S1473-3099(14)70741-8	Bigna 2014	Excluded (Title & Abstract Phase)	Study did not meet inclusion criteria based on title and abstract
415	An intervention study to reduce adverse pregnancy outcomes as a result of syphilis in Mozambique	Bique Osman, N.; Challis, K.; Folgosa, E.; Cotiro, M.; Bergstr√∂m, S.	2000	Sexually Transmitted Infections	76	3	203-207		10.1136/sti.76.3.203	BiqueOsman 2000	Excluded (Title & Abstract Phase)	Study did not meet inclusion criteria based on title and abstract
416	Determinants of Loss to Follow Up Among Adult People Living with HIV Enrolled in Antiretroviral Therapy in West Wollega Public Hospitals, Oromia, Ethiopia	Biratu, S. B.; Gesese, A. A.	2024	HIV/AIDS - Research and Palliative Care	16		59-71		10.2147/HIV.S426196	Biratu 2024	Excluded (Title & Abstract Phase)	Study did not meet inclusion criteria based on title and abstract
417	Long-term outcomes after new onset seizure in children living with HIV: A cohort study	Birbeck, G. L.; Mwenechanya, M.; Ume-Ezeoke, I.; Mathews, M.; Bositis, C. M.; Kalungwana, L.; Bearden, D.; Elafros, M.; Gelbard, H. A.; Theodore, W. H.; Koralnik, I. J.; Okulicz, J. F.; Johnson, B. A.; Musonda, N.; Siddiqi, O. K.; Potchen, M. J.; Sikazwe, I.	2024	Epilepsia Open	9	2	750-757		10.1002/epi4.12921	Birbeck 2024	Excluded (Title & Abstract Phase)	Study did not meet inclusion criteria based on title and abstract
418	Outcomes of deep venous thrombosis management and associated factors among patients in tertiary hospitals in Addis Ababa, Ethiopia: a multicenter retrospective cohort study	Birhane, S.; Beyene, M. G.; Tadesse, F.; Baye, A. M.	2024	Thrombosis Journal	22	1			10.1186/s12959-024-00627-2	Birhane 2024	Excluded (Title & Abstract Phase)	Study did not meet inclusion criteria based on title and abstract
419	Mortality rate and predictors of COVID-19 inpatients in Ethiopia: a systematic review and meta-analysis	Birhanu, M. Y.; Jemberie, S. S.	2023	Frontiers in Medicine	10				10.3389/fmed.2023.1213077	Birhanu 2023	Excluded (Title & Abstract Phase)	Study did not meet inclusion criteria based on title and abstract
420	Joint modeling of longitudinal changes of pulse rate and body temperature with time to recovery of pneumonia patients under treatment: a prospective cohort study	Biru, G. D.; Derebe, M. A.; Workie, D. L.	2023	Bmc Infectious Diseases	23	1			10.1186/s12879-023-08646-6	Biru 2023	Excluded (Title & Abstract Phase)	Study did not meet inclusion criteria based on title and abstract
421	Maternal and neonatal outcomes after caesarean delivery in the African Surgical Outcomes Study: a 7-day prospective observational cohort study	Bishop, D.; Dyer, R. A.; Maswime, S.; Rodseth, R. N.; van Dyk, D.; Kluyts, H. L.; Tumukunde, J. T.; Madzimbamuto, F. D.; Elkhogia, A. M.; Ndonga, A. K. N.; Ngumi, Z. W. W.; Omigbodun, A. O.; Amanor-Boadu, S. D.; Zoumenou, E.; Basenero, A.; Munlemvo, D. M.; Youssouf, C.; Ndayisaba, G.; Antwi-Kusi, A.; Gobin, V.; Forget, P.; Mbwele, B.; Ndasi, H.; Rakotoarison, S. R.; Samateh, A. L.; Mehyaoui, R.; …	2019	The Lancet Global Health	7	4	e513-e522		10.1016/S2214-109X(19)30036-1	Bishop 2019	Excluded (Title & Abstract Phase)	Study did not meet inclusion criteria based on title and abstract
422	Characterizing HIV drug resistance in cases of vertical transmission in the VesTed randomized antiretroviral treatment trial	Bishop, M. D.; Korutaro, V.; Boyce, C. L.; Beck, I. A.; Styrchak, S. M.; Knowles, K.; Ziemba, L.; Brummel, S. S.; Coletti, A.; Jean-Philippe, P.; Chakhtoura, N.; Vhembo, T.; Cassim, H.; Owor, M.; Fairlie, L.; Moyo, S.; Chinula, L.; Lockman, S.; Frenkel, L. M.	2024	Journal of Acquired Immune Deficiency Syndromes	96	4	385-392		10.1097/QAI.0000000000003435	Bishop 2024	Excluded (Title & Abstract Phase)	Study did not meet inclusion criteria based on title and abstract
423	Incidence Density Rate of Neonatal Mortality and Predictors in Sub-Saharan Africa: A Systematic Review and Meta-Analysis	Bitew, Z. W.; Alemu, A.; Ayele, E. G.; Jember, D. A.; Haile, M. T.; Worku, T.	2020	International Journal of Pediatrics (United Kingdom)	2020				10.1155/2020/3894026	Bitew 2020	Excluded (Title & Abstract Phase)	Study did not meet inclusion criteria based on title and abstract
424	Guidelines for laparoscopic treatment of ventral and incisional abdominal wall hernias (International Endohernia Society (IEHS) - Part 1	Bittner, R.; Bingener-Casey, J.; Dietz, U.; Fabian, M.; Ferzli, G. S.; Fortelny, R. H.; K√∂ckerling, F.; Kukleta, J.; LeBlanc, K.; Lomanto, D.; Misra, M. C.; Bansal, V. K.; Morales-Conde, S.; Ramshaw, B.; Reinpold, W.; Rim, S.; Rohr, M.; Schrittwieser, R.; Simon, Th; Smietanski, M.; Stechemesser, B.; Timoney, M.; Chowbey, P.	2014	Surgical Endoscopy	28	1	Feb-29		10.1007/s00464-013-3170-6	Bittner 2014	Excluded (Title & Abstract Phase)	Study did not meet inclusion criteria based on title and abstract
425	Time to recovery from severe acute malnutrition and its predictors among children aged 6‚Äì59 months at Asosa general hospital, Northwest Ethiopia. A retrospective follow up study	Bizuneh, F. K.; Tolossa, T.; Bekonjo, N. E.; Wakuma, B.	2022	PLoS One	17	8-Aug			10.1371/journal.pone.0272930	Bizuneh 2022	Excluded (Title & Abstract Phase)	Study did not meet inclusion criteria based on title and abstract
426	Infant twin mortality and hospitalisations after the perinatal period ‚Äì a prospective cohort study from Guinea-Bissau	Bjerregaard-Andersen, M.; Biering-S√∏rensen, S.; Gomes, G. M.; Bidonga, A.; Jensen, D. M.; Rodrigues, A.; Christensen, K.; Aaby, P.; Beck-Nielsen, H.; Benn, C. S.; Sodemann, M.	2014	Tropical Medicine and International Health	19	12	1477-1487		10.1111/tmi.12388	Bjerregaard-Andersen 2014	Excluded (Title & Abstract Phase)	Study did not meet inclusion criteria based on title and abstract
427	The Guinea-Bissau Twin Registry Update: A Platform for Studying Twin Mortality and Metabolic Disease	Bjerregaard-Andersen, M.; Gomes, G. M.; Hennild, D. E.; Jensen, D. M.; Christensen, K.; Sodemann, M.; Beck-Nielsen, H.; Aaby, P.	2019	Twin Research and Human Genetics	22	6	554-560		10.1017/thg.2019.39	Bjerregaard-Andersen 2019	Excluded (Title & Abstract Phase)	Study did not meet inclusion criteria based on title and abstract
428	Establishing a twin registry in Guinea-Bissau	Bjerregaard-Andersen, M.; Gomes, M. A.; Joaqu√≠m, L. C.; Rodrigues, A.; Jensen, D. M.; Christensen, K.; Benn, C. S.; Aaby, P.; Beck-Nielsen, H.; Sodemann, M.	2013	Twin Research and Human Genetics	16	1	179-184		10.1017/thg.2012.90	Bjerregaard-Andersen 2013	Excluded (Title & Abstract Phase)	Study did not meet inclusion criteria based on title and abstract
429	A prospective study of twinning and perinatal mortality in urban Guinea-Bissau	Bjerregaard-Andersen, M.; Lund, N.; Jepsen, F. S.; Camala, L.; Gomes, M. A.; Christensen, K.; Christiansen, L.; Jensen, D. M.; Aaby, P.; Beck-Nielsen, H.; Benn, C. S.; Sodemann, M.	2012	Bmc Pregnancy and Childbirth	12				10.1186/1471-2393-12-140	Bjerregaard-Andersen 2012	Excluded (Title & Abstract Phase)	Study did not meet inclusion criteria based on title and abstract
430	Tuberculosis Preventative Therapy Initiation and Completion among Adolescents and Young Adults Living with HIV in Kenya	Black, D. A.; Lacourse, S. M.; Njuguna, I. N.; Beima-Sofie, K. M.; Mburu, C. W.; Mugo, C.; Itindi, J.; Onyango, A.; Richardson, B. A.; Wamalwa, D. C.; John-Stewart, G. C.	2023	Journal of Acquired Immune Deficiency Syndromes	92	3	250-259		10.1097/QAI.0000000000003131	Black 2023	Excluded (Title & Abstract Phase)	Study did not meet inclusion criteria based on title and abstract
431	Impact of contextual factors on the effect of interventions to improve health worker performance in sub-saharan Africa: Review of randomised clinical trials	Blacklock, C.; Goncalves Bradley, D. C.; Mickan, S.; Willcox, M.; Roberts, N.; Bergstrom, A.; Mant, D.	2016	PLoS One	11	1			10.1371/journal.pone.0145206	Blacklock 2016	Excluded (Title & Abstract Phase)	Study did not meet inclusion criteria based on title and abstract
432	A Prospective Cohort Study of Factors Associated With Place of Death Among Patients With Late-Stage Cancer in Southern Africa	Blanchard, C. L.; Ayeni, O.; O'Neil, D. S.; Prigerson, H. G.; Jacobson, J. S.; Neugut, A. I.; Joffe, M.; Mmoledi, K.; Ratshikana-Moloko, M.; Sackstein, P. E.; Ruff, P.	2019	Journal of Pain and Symptom Management	57	5	923-932		10.1016/j.jpainsymman.2019.01.014	Blanchard 2019	Excluded (Title & Abstract Phase)	Study did not meet inclusion criteria based on title and abstract
433	Two-year death and loss to follow-up outcomes by source of referral to HIV care for HIV-infected patients initiating antiretroviral therapy in rural mozambique	Blevins, M.; Jos√©, E.; Bilhete, F. R.; Vaz, L. M. E.; Shepherd, B. E.; Audet, C. M.; Vermund, S. H.; Moon, T. D.	2015	AIDS Research and Human Retroviruses	31	2	198-207		10.1089/aid.2014.0007	Blevins 2015	Excluded (Title & Abstract Phase)	Study did not meet inclusion criteria based on title and abstract
434	A Case Series Assessing the Effects of Lomitapide on Carotid Intima-Media Thickness in Adult Patients with Homozygous Familial Hypercholesterolaemia in a Real-World Setting	Blom, D. J.; Gaudet, D.; Hegele, R. A.; Patel, D. S.; Cegla, J.; Kolovou, G.; Marin, L. M.	2022	Advances in Therapy	39	4	1857-1870		10.1007/s12325-021-02031-y	Blom 2022	Excluded (Title & Abstract Phase)	Study did not meet inclusion criteria based on title and abstract
435	Characterization of complex vertebral transposition (gamma deformity) > 180 degrees: clinical and radiographic outcomes of halo gravity traction and vertebral column resection (VCR)	Boachie-Adjei, O.; Sacramento-Dominguez, C.; Ayamga, J.; Sackeyfio, A.; Duah, H. O.; Yankey, K. P.; Akoto, H.; Hodes, R.; Wulff, I.; Pellise, F.	2021	Spine Deformity	9	2	411-425		10.1007/s43390-020-00179-1	Boachie-Adjei 2021	Excluded (Title & Abstract Phase)	Study did not meet inclusion criteria based on title and abstract
436	Provision of antiretroviral therapy to children within the public sector of South Africa	Bock, P.; Boulle, A.; White, C.; Osler, M.; Eley, B.	2008	Transactions of the Royal Society of Tropical Medicine and Hygiene	102	9	905-911		10.1016/j.trstmh.2008.06.010	Bock 2008	Excluded (Title & Abstract Phase)	Study did not meet inclusion criteria based on title and abstract
437	High levels of pre-treatment HIV drug resistance and treatment failure in Nigerian children	Boerma, R. S.; Boender, T. S.; Sigaloff, K. C. E.; De Wit, T. F. R.; Van Hensbroek, M. B.; Ndembi, N.; Adeyemo, T.; Temiye, E. O.; Osibogun, A.; Ondoa, P.; Calis, J. C.; Akanmu, A. S.	2016	Journal of the International Aids Society	19	1			10.7448/IAS.19.1.21140	Boerma 2016	Excluded (Title & Abstract Phase)	Study did not meet inclusion criteria based on title and abstract
438	Mortality risk factors among HIV-exposed infants in rural and urban Cameroon	Boerma, R. S.; Wit, F. W. N. M.; Orock, S. O.; Schonenberg-Meinema, D.; Hartdorff, C. M.; Bakia, A.; van Hensbroek, M. B.	2015	Tropical Medicine and International Health	20	2	170-176		10.1111/tmi.12424	Boerma 2015	Excluded (Title & Abstract Phase)	Study did not meet inclusion criteria based on title and abstract
439	Risk factors for mortality among multi-drug resistant tuberculosis patients in treatment follow-up centers, Eastern Ethiopia: a retrospective follow-up study	Bofe, K. U.	2022	Pan African Medical Journal	43				10.11604/pamj.2022.43.78.31929	Bofe 2022	Excluded (Title & Abstract Phase)	Study did not meet inclusion criteria based on title and abstract
440	Incidence of pulmonary tuberculosis in suburban Bissau, Guinea-Bissau between 2004 and 2020: a prospective cohort study	Bohlbro, A. S.; Mendes, A. M.; Sifna, A.; Gomes, V.; Rudolf, F.; Wejse, C.	2023	Infection	51	4	955-966		10.1007/s15010-022-01958-w	Bohlbro 2023	Excluded (Title & Abstract Phase)	Study did not meet inclusion criteria based on title and abstract
441	Prevention of the recurrence of anaemia in Gambian children following discharge from hospital	Bojang, K. A.; Milligan, P. J. M.; Conway, D. J.; Sisay-Joof, F.; Jallow, M.; Nwakanma, D. C.; Abubakr, I.; Njie, F.; Greenwood, B.	2010	PLoS One	5	6			10.1371/journal.pone.0011227	Bojang 2010	Included	Meets Inclusion Criteria. Category of Paper: Intervention
442	Management of severe malarial anaemia in Gambian children	Bojang, K. A.; Palmer, A.; Boele Van Hensbroek, M.; Banya, W. A. S.; Greenwood, B. M.	1997	Transactions of the Royal Society of Tropical Medicine and Hygiene	91	5	557-561		10.1016/S0035-9203(97)90025-0	Bojang 1997	Included	Meets Inclusion Criteria. Category of Paper: Intervention
443	Safety and efficacy of an oral misoprostol standard-dose regimen vs a low-dose regimen for induction of labour in Papua New Guinean women: An open-label randomised controlled trial	Bolnga, J. W.; Mola, G. D. L.; Totona, C.; Ao, P.; Lufele, E.; Laman, M.	2021	Australian and New Zealand Journal of Obstetrics and Gynaecology	61	4	554-562		10.1111/ajo.13331	Bolnga 2021	Excluded (Title & Abstract Phase)	Study did not meet inclusion criteria based on title and abstract
444	Clinical outcomes and CD4 cell response in children receiving antiretroviral therapy at primary health care facilities in Zambia	Bolton-Moore, C.; Mubiana-Mbewe, M.; Cantrell, R. A.; Chintu, N.; Stringer, E. M.; Chi, B. H.; Sinkala, M.; Kankasa, C.; Wilson, C. M.; Wilfert, C. M.; Mwango, A.; Levy, J.; Abrams, E. J.; Bulterys, M.; Stringer, J. S. A.	2007	JAMA	298	16	1888-1899		10.1001/jama.298.16.1888	Bolton-Moore 2007	Excluded (Title & Abstract Phase)	Study did not meet inclusion criteria based on title and abstract
445	Unveiling mortality risk factors in paediatric sickle cell disease patients during acute crises in the Democratic Republic of the Congo	Boma, P. M.; Ngimbi, S. L.; Kindundu, J. M.; Wela, J. I.; Ngoie, N. L.; Ngwamah, V. M.; Tshiswaka, S. M.; Monga, J. K.; Panda, J. M.; Bonnech√®re, B.	2024	Blood Cells, Molecules, and Diseases	105				10.1016/j.bcmd.2024.102828	Boma 2024	Excluded (Full Text Phase)	Does not include a risk assessment tool, only identifies risk factors
446	Long-term tolerability of ticagrelor for the secondary prevention of major adverse cardiovascular events: A secondary analysis of the PEGASUS-TIMI 54 trial	Bonaca, M. P.; Bhatt, D. L.; Oude Ophuis, T.; Gabriel Steg, P.; Storey, R.; Cohen, M.; Kuder, J.; Im, K.; Magnani, G.; Budaj, A.; Theroux, P.; Hamm, C.; ≈†pinar, J.; Kiss, R. G.; Dalby, A. J.; Medina, F. A.; Kontny, F.; Aylward, P. E.; Jensen, E. C.; Held, P.; Braunwald, E.; Sabatine, M. S.	2016	JAMA Cardiology	1	4	425-432		10.1001/jamacardio.2016.1017	Bonaca 2016	Excluded (Title & Abstract Phase)	Study did not meet inclusion criteria based on title and abstract
447	The global maternal sepsis study and awareness campaign (GLOSS): Study protocol	Bonet, M.; Souza, J. P.; Abalos, E.; Fawole, B.; Knight, M.; Kouanda, S.; Lumbiganon, P.; Nabhan, A.; Nadisauskiene, R.; Brizuela, V.; Metin G√ºlmezoglu, A.	2018	Reproductive Health	15	1			10.1186/s12978-017-0437-8	Bonet 2018	Excluded (Title & Abstract Phase)	Study did not meet inclusion criteria based on title and abstract
448	Predictors of length of hospital stay for preterm infants in Ethiopia: a competing risk analysis	Bonger, Z. T.; Mamo, B. T.; Birra, S. B.; Yalew, A. W.	2023	Frontiers in Pediatrics	11				10.3389/fped.2023.1268087	Bonger 2023	Excluded (Title & Abstract Phase)	Study did not meet inclusion criteria based on title and abstract
449	Impact of HIV infection on access to cancer care and survival among women with invasive cervical cancer in C√¥te d'Ivoire: A prospective cohort study	Boni, S. P.; Horo, A.; Didi-Kouko-Coulibaly, J.; Tanon, A.; Tchounga, B. K.; Coffie, P. A.; Comoe, J. C.; Moh, R. D.; Dabis, F.; Adoubi, I.; Jaquet, A.	2023	International Journal of Gynecology and Obstetrics	163	2	392-401		10.1002/ijgo.14925	Boni 2023	Excluded (Title & Abstract Phase)	Study did not meet inclusion criteria based on title and abstract
450	Outcome of children with presumptive tuberculosis in Mbarara, Rural Uganda	Bonnet, M.; Nansumba, M.; Bastard, M.; Orikiriza, P.; Kyomugasho, N.; Nansera, D.; Boum, Y.; De Beaudrap, P.; Kiwanuka, J.; Kumbakumba, E.	2018	Pediatric Infectious Disease Journal	37	2	147-152		10.1097/INF.0000000000001727	Bonnet 2018	Excluded (Title & Abstract Phase)	Study did not meet inclusion criteria based on title and abstract
451	Epidemiology of sudden cardiac death in Cameroon: The first population-based cohort survey in sub-Saharan Africa	Bonny, A.; Tibazarwa, K.; Mbouh, S.; Wa, J.; Fonga, R.; Saka, C.; Ngantcha, M.	2017	International Journal of Epidemiology	46	4	1230-1238		10.1093/ije/dyx043	Bonny 2017	Excluded (Title & Abstract Phase)	Study did not meet inclusion criteria based on title and abstract
452	The effect of the introduction of an electronic booking system to appropriately prioritise gastroscopies at a regional hospital in South Africa	Booyse, K.; Swart, O.; Gouws, J.; Duvenage, R.	2020	South African Medical Journal	110	8	807-811		10.7196/SAMJ.2020.v110i8.14444	Booyse 2020	Excluded (Title & Abstract Phase)	Study did not meet inclusion criteria based on title and abstract
453	Can hospital audit teams identify case management problems, analyse their causes, identify and implement improvements? A cross-sectional process evaluation of obstetric near-miss case reviews in Benin	Borchert, M.; Goufodji, S.; Alihonou, E.; Delvaux, T.; Saizonou, J.; Kanhonou, L.; Filippi, V.	2012	Bmc Pregnancy and Childbirth	12				10.1186/1471-2393-12-109	Borchert 2012	Excluded (Title & Abstract Phase)	Study did not meet inclusion criteria based on title and abstract
454	Effect of intrahospital growth rate on somatometric measurements at 2 years old in children with a birth weight of less than 1500 grams	Borregas, S. P.; Torres Valdivieso, M. J.; Arroba, C. M. A.; Moral Pumarega, M. T.; Mosquera, J. B.; Pall√°s Alonso, C. R.	2021	Archivos Argentinos de Pediatria	119	6	378-385		10.5546/aap.2021.eng.378	Borregas 2021	Excluded (Title & Abstract Phase)	Study did not meet inclusion criteria based on title and abstract
455	Comprehensive control of human papillomavirus infections and related diseases	Bosch, F. X.; Broker, T. R.; Forman, D.; Moscicki, A. B.; Gillison, M. L.; Doorbar, J.; Stern, P. L.; Stanley, M.; Arbyn, M.; Poljak, M.; Cuzick, J.; Castle, P. E.; Schiller, J. T.; Markowitz, L. E.; Fisher, W. A.; Canfell, K.; Denny, L. A.; Franco, E. L.; Steben, M.; Kane, M. A.; Schiffman, M.; Meijer, C. J. L. M.; Sankaranarayanan, R.; Castellsagu√©, X.; Kim, J. J.; Brotons, M.; Alemany, L.; Al…	2013	Vaccine	31	S6	G1-G31		10.1016/j.vaccine.2013.10.002	Bosch 2013	Excluded (Title & Abstract Phase)	Study did not meet inclusion criteria based on title and abstract
456	The magnitude of non-adherence and contributing factors among adult outpatient with Diabetes Mellitus in Dilla University Referral Hospital, Gedio, Ethiopia	Boshe, B. D.; Yimar, G. N.; Dadhi, A. E.; Bededa, W. K.	2021	PLoS One	16	3-Mar			10.1371/journal.pone.0247952	Boshe 2021	Excluded (Title & Abstract Phase)	Study did not meet inclusion criteria based on title and abstract
457	Interleukin-6 as a prognostic biomarker in perinatal asphyxia	Boskabadi, H.; Maamouri, G.; Zakerihamidi, M.; Bagheri, F.; Mashkani, B.; Mafinejad, S.; Faramarzi, R.; Boskabadi, A.; Khodashenas, E.; Heidari, E.; Rakhshanizadeh, F.	2021	Iranian Journal of Child Neurology	15	3	119-130		10.22037/ijcn.v15i3.21773	Boskabadi 2021	Excluded (Title & Abstract Phase)	Study did not meet inclusion criteria based on title and abstract
458	Patients‚Äô knowledge of diabetes foot complications and self-management practices in Ghana: A phenomenological study	Bossman, I. F.; Dare, S.; Oduro, B. A.; Baffour, P. K.; Hinneh, T. K.; Nally, J. E.	2021	PLoS One	16	8-Aug			10.1371/journal.pone.0256417	Bossman 2021	Excluded (Title & Abstract Phase)	Study did not meet inclusion criteria based on title and abstract
459	Ten years of liver transplantation at Groote Schuur hospital	Botha, J. F.; Spearman, C. W.; Millar, A. J. W.; Michell, L.; Gordon, P.; Lopez, T.; Butt, A.; Thomas, J.; McCulloch, M.; James, M.; Kirsch, R. E.; Terblanche, J.; Kahn, D.	2000	South African Medical Journal	90	9 I	880-883			Botha 2000	Excluded (Title & Abstract Phase)	Study did not meet inclusion criteria based on title and abstract
460	Access to Burn Care in Low- and Middle-Income Countries: An Assessment of Timeliness, Surgical Capacity, and Affordability in a Regional Referral Hospital in Tanzania	Botman, M.; Hendriks, T. C. C.; De Haas, L. E. M.; Mtui, G. S.; Binnerts, J.; Nuwass, E. Q.; Niemeijer, A. S.; Jaspers, M. E. H.; Winters, H. A. H.; Nieuwenhuis, M. K.; Van Zuijlen, P. P. M.	2022	Journal of Burn Care and Research	43	3	657-664		10.1093/jbcr/irab191	Botman 2022	Excluded (Title & Abstract Phase)	Study did not meet inclusion criteria based on title and abstract
461	Profiles of Plasmodium falciparum infections detected by microscopy through the first year of life in Kintampo a high transmission area of Ghana	Botwe, A. K.; Owusu-Agyei, S.; Asghar, M.; Hammar, U.; Oppong, F. B.; Gyaase, S.; Dosoo, D.; Jakpa, G.; Boamah, E.; Twumasi, M. F.; Osier, F.; Farnert, A.; Asante, K. P.	2020	PLoS One	15	10-Oct			10.1371/journal.pone.0240814	Botwe 2020	Excluded (Title & Abstract Phase)	Study did not meet inclusion criteria based on title and abstract
462	Histopathologic characteristics and short-term outcomes of colorectal cancer in young tunisian patients: One center's experience	Bouassida, M.; Feidi, B.; Mroua, B.; Chtourou, M. F.; Sassi, S.; Chebbi, F.; Bouchtili, S.; Mighri, M. M.; Touinsi, H.; Azzouz, M. M.; Sassi, S.	2012	Pan African Medical Journal	12	1				Bouassida 2012	Excluded (Title & Abstract Phase)	Study did not meet inclusion criteria based on title and abstract
463	Advanced Burkitt lymphoma in sub-Saharan Africa pediatric units: Results of the third prospective multicenter study of the Groupe Franco-Africain d‚ÄôOncologie p√©diatrique	Bouda, G. C.; Traor√©, F.; Couitchere, L.; Raquin, M. A.; Guedenon, K. M.; Pondy, A.; Moreira, C.; Rakotomahefa, M.; Harif, M.; Patte, C.	2019	Journal of Global Oncology	2019	5	9-Jan		10.1200/JGO.19.00172	Bouda 2019	Excluded (Title & Abstract Phase)	Study did not meet inclusion criteria based on title and abstract
464	Antiretroviral therapy and early mortality in South Africa	Boulle, A.; Bock, P.; Osler, M.; Cohen, K.; Channing, L.; Hilderbrand, K.; Mothibi, E.; Zweigenthal, V.; Slingers, N.; Cloete, K.; Abdullah, F.	2008	Bulletin of the World Health Organization	86	9	678-687		10.2471/BLT.07.045294	Boulle 2008	Excluded (Title & Abstract Phase)	Study did not meet inclusion criteria based on title and abstract
465	Surgical treatment of esophageal atresia: our experience after 24 years	Boumas, N.; D‚ÄôHondt, B.; De Magnee, C.; Reding, R.	2019	Internet Journal of Pediatrics and Neonatology	21	1			10.5580/IJPN.54141	Boumas 2019	Excluded (Title & Abstract Phase)	Study did not meet inclusion criteria based on title and abstract
466	Meningococcemia complicated by myocarditis in a 16-year-old young man: A case report	Bouneb, R.; Mellouli, M.; Regaieg, H.; Majdoub, S.; Chouch√®ne, I.; Boussarsar, M.	2018	Pan African Medical Journal	29		5-Jan		10.11604/pamj.2018.29.149.13107	Bouneb 2018	Excluded (Title & Abstract Phase)	Study did not meet inclusion criteria based on title and abstract
467	Atypical organophosphate poisoning and a successful case of prolonged intubation in a low-resource newly developed intensive care unit in rural Zambia	Bowell, L.; Williams, M. T.	2024	BMJ Case Reports	17	2			10.1136/bcr-2022-253435	Bowell 2024	Excluded (Title & Abstract Phase)	Study did not meet inclusion criteria based on title and abstract
468	‚ÄúKankasha‚Äù in Kassala: A prospective observational cohort study of the clinical characteristics, epidemiology, genetic origin, and chronic impact of the 2018 epidemic of Chikungunya virus infection in Kassala, Sudan	Bower, H.; El Karsany, M.; Adam, A. A. A. H.; Idriss, M. I.; Alzain, M. A.; Alfakiyousif, M. E. A.; Mohamed, R.; Mahmoud, I.; Albadri, O.; Mahmoud, S. A. A.; Abdalla, O. I.; Eldigail, M.; Elagib, N.; Arnold, U.; Gutierrez, B.; Pybus, O. G.; Carter, D. P.; Pullan, S. T.; Jacob, S. T.; Abdallah, T. M.; Gannon, B.; Fletcher, T. E.	2021	Plos Neglected Tropical Diseases	15	4			10.1371/journal.pntd.0009387	Bower 2021	Excluded (Title & Abstract Phase)	Study did not meet inclusion criteria based on title and abstract
469	Deaths, late deaths, and role of infecting dose in Ebola virus disease in Sierra Leone: Retrospective cohort study	Bower, H.; Smout, E.; Bangura, M. S.; Kamara, O.; Turay, C.; Johnson, S.; Oza, S.; Checchi, F.; Glynn, J. R.	2016	BMJ (Online)	353				10.1136/bmj.i2403	Bower 2016	Excluded (Title & Abstract Phase)	Study did not meet inclusion criteria based on title and abstract
470	Natural history of trachomatous scarring in The Gambia: Results of a 12-year longitudinal follow-up	Bowman, R. J. C.; Jatta, B.; Cham, B.; Bailey, R. L.; Faal, H.; Myatt, M.; Foster, A.; Johnson, G. J.	2001	Ophthalmology	108	12	2219-2224		10.1016/S0161-6420(01)00645-5	Bowman 2001	Excluded (Title & Abstract Phase)	Study did not meet inclusion criteria based on title and abstract
471	Outcomes of Esophageal Replacement: Gastric Pull-Up and Colonic Interposition Procedures	Bradshaw, C. J.; Sloan, K.; Morandi, A.; Lakshminarayanan, B.; Cox, S. G.; Millar, A. J. W.; Numanoglu, A.; Lakhoo, K.	2018	European Journal of Pediatric Surgery	28	1	22-29		10.1055/s-0037-1607041	Bradshaw 2018	Excluded (Title & Abstract Phase)	Study did not meet inclusion criteria based on title and abstract
472	The MRC CRASH trial: Study design, baseline data, and outcome in 1000 randomised patients in the pilot phase	Braet, V.; Mazairac, G.; Jacques, J.; Arango, M. F.; Svoboda, P.; Ochmann, J.; Kantorova, I.; Scheer, P.; B√ºrger, J.; Edelmann, K.; Kramar, F.; Plunkett, P.; MacMahon, G.; Gaab, M.; Kleist, W.; Myrianthefs, P.; Abdullah, J.; Ghazaime, G.; Ariff, A.; Abdullah, M.; Zamzuri, I.; Saufi, A.; Ghani, A.; Tan, J.; Trenkler, S.; Nachaj, R.; Hartzenberg, B.; Nathoo, N.; Khumalo, S.; Mu√±oz-S√°nchez, M. A.…	2002	Emergency Medicine Journal	19	6	510-514		10.1136/emj.19.6.510	Braet 2002	Excluded (Title & Abstract Phase)	Study did not meet inclusion criteria based on title and abstract
473	Short- and Long-term Outcomes of Group B Streptococcus Invasive Disease in Mozambican Children: Results of a Matched Cohort and Retrospective Observational Study and Implications for Future Vaccine Introduction	Bramugy, J.; Mucasse, H.; Massora, S.; Vitorino, P.; Aerts, C.; Mandomando, I.; Paul, P.; Chandna, J.; Seedat, F.; Lawn, J. E.; Bardaj√≠, A.; Bassat, Q.	2021	Clinical Infectious Diseases	74		S14-S23		10.1093/cid/ciab793	Bramugy 2021	Excluded (Title & Abstract Phase)	Study did not meet inclusion criteria based on title and abstract
474	A Meta-analysis Assessing Diarrhea and Pneumonia in HIV-Exposed Uninfected Compared with HIV-Unexposed Uninfected Infants and Children	Brennan, A. T.; Bonawitz, R.; Gill, C. J.; Thea, D. M.; Kleinman, M.; Long, L.; McCallum, C.; Fox, M. P.	2019	Journal of Acquired Immune Deficiency Syndromes	82	1	8-Jan		10.1097/QAI.0000000000002097	Brennan 2019	Excluded (Title & Abstract Phase)	Study did not meet inclusion criteria based on title and abstract
475	The impact of early outcome events on the effect of tranexamic acid in post-partum haemorrhage: An exploratory subgroup analysis of the WOMAN trial	Brenner, A.; Shakur-Still, H.; Chaudhri, R.; Fawole, B.; Arulkumaran, S.; Roberts, I.	2018	Bmc Pregnancy and Childbirth	18	1			10.1186/s12884-018-1855-5	Brenner 2018	Excluded (Title & Abstract Phase)	Study did not meet inclusion criteria based on title and abstract
476	The Impact of Kidney Development on the Life Course: A Consensus Document for Action	Brenner, B. M.; Charlton, J.; Luyckx, V.; Manfellotto, D.; Perico, N.; Remuzzi, G.; Somaschini, M.; Valensise, H.; Adu, D.; Allegaert, K.; Benedetto, C.; Cetin, I.; Chevalier, R.; Cortinovis, M.; D'Anna, R.; Duvekot, J.; Escribano, J.; Fanos, V.; Ferrazzi, E.; Frusca, T.; Glassock, R. J.; Gyselaers, W.; Mecacci, F.; Montini, G.; Osmond, C.; Ramenghi, L.; Romagnani, P.; Santoro, A.; Simeoni, U.; S…	2017	Nephron	136	1	Mar-49		10.1159/000457967	Brenner 2017	Excluded (Title & Abstract Phase)	Study did not meet inclusion criteria based on title and abstract
477	HIV stigma limits the effectiveness of PMTCT in Guinea: the ANRS 12344-DIAVINA study	Breton, G.; Diallo, O. H.; Ciss√©, M.; Diallo, O. H.; Diallo, N. A.; Soumaoro, S. A.; Camara, Y.; Montoyo, A.; Rouzioux, C.; Koita, Y.; Peytavin, G.; Tubiana, R.; Frange, P.; Basla, J.; Becquet, R.; Breton, G.; Camara, Y.; Ciss√©, M.; D'Ortenzio, E.; Dia, H.; Diallo, A.; Diallo, N. A.; Diallo, O. H.; Diallo, O. H.; Diallo, P.; Dollfus, C.; Frange, P.; Koita, Y.; Leroy, V.; Gardiennet, E.; Montoyo…	2022	Journal of Antimicrobial Chemotherapy	77	11	3093-3101		10.1093/jac/dkac287	Breton 2022	Excluded (Title & Abstract Phase)	Study did not meet inclusion criteria based on title and abstract
478	Retrospective study of nonsyndromic craniosynostosis treated over a 10-year period	Breugem, C. C.; Van R. Zeeman, B. J.	1999	Journal of Craniofacial Surgery	10	2	140-148		10.1097/00001665-199903000-00010	Breugem 1999	Excluded (Title & Abstract Phase)	Study did not meet inclusion criteria based on title and abstract
479	Cord blood hepcidin: Cross-sectional correlates and associations with anemia, malaria, and mortality in a tanzanian birth cohort study	Brickley, E. B.; Spottiswoode, N.; Kabyemela, E.; Morrison, R.; Kurtis, J. D.; Wood, A. M.; Drakesmith, H.; Fried, M.; Duffy, P. E.	2016	American Journal of Tropical Medicine and Hygiene	95	4	817-826		10.4269/ajtmh.16-0218	Brickley 2016	Excluded (Title & Abstract Phase)	Study did not meet inclusion criteria based on title and abstract
480	Evaluation of the BioFire¬Æ FilmArray¬Æ Meningitis/Encephalitis panel in an adult and pediatric Ugandan population	Bridge, S.; Hullsiek, K. H.; Nerima, C.; Evans, E. E.; Nuwagira, E.; Stadelman, A. M.; Tran, T.; Kim, G.; Tadeo, K. K.; Kwizera, R.; Mwesigye, J.; Ellis, J.; Cresswell, F. V.; Meya, D. B.; Muzoora, C.; Boulware, D. R.; Rhein, J.	2021	Journal of Medical Mycology	31	3			10.1016/j.mycmed.2021.101170	Bridge 2021	Excluded (Title & Abstract Phase)	Study did not meet inclusion criteria based on title and abstract
481	Comparing effectiveness of first-line antiretroviral therapy between peri-urban and rural clinics in KwaZulu-Natal, South Africa	Brijkumar, J.; Edwards, J. A.; Johnson, B. A.; Ordonez, C.; Sunpath, H.; Lee, M.; Dudgeon, M. R.; Rautman, L.; Pillay, S.; Moodley, P.; Sun, Y. V.; Castillo-Mancilla, J.; Li, J. Z.; Kuritzkes, D. R.; Moosa, M. Y. S.; Marconi, V. C.	2022	Hiv Medicine	23	7	727-737		10.1111/hiv.13231	Brijkumar 2022	Excluded (Title & Abstract Phase)	Study did not meet inclusion criteria based on title and abstract
482	The tragedy of smoking, alcohol, and multiple substance use during pregnancy	Brink, L. T.; Springer, P. E.; Nel, D. G.; Potter, M. D.; Odendaal, H. J.	2022	South African Medical Journal	112	8	526-538		10.7196/SAMJ.2022.v112i8.16480	Brink 2022	Excluded (Title & Abstract Phase)	Study did not meet inclusion criteria based on title and abstract
483	Early loss of HIV-infected patients on potent antiretroviral therapy programmes in lower-income countries	Brinkhof, M. W. G.; Dabis, F.; Myer, L.; Bangsberg, D. R.; Boulle, A.; Nash, D.; Schechter, M.; Laurent, C.; Keiser, O.; May, M.; Sprinz, E.; Egger, M.; Anglaret, X.	2008	Bulletin of the World Health Organization	86	7	559-567		10.2471/BLT.07.044248	Brinkhof 2008	Excluded (Title & Abstract Phase)	Study did not meet inclusion criteria based on title and abstract
484	Predictors of persistent pulmonary hypertension after mitral valve replacement	Briongos Figuero, S.; Moya Mur, J. L.; Garc√≠a-Lled√≥, A.; Centella, T.; Salido, L.; Ace√±a Navarro, √Å; Garc√≠a Mart√≠n, A.; Garc√≠a-Andrade, I.; Oliva, E.; Zamorano, J. L.	2016	Heart and Vessels	31	7	1091-1099		10.1007/s00380-015-0700-2	BriongosFiguero 2016	Excluded (Title & Abstract Phase)	Study did not meet inclusion criteria based on title and abstract
485	Causes of prematurity in the Bloemfontein Academic Complex	Brits, H.; Adriaanse, M.; Rall, D. M.; van Biljon, M.; van der Walt, A.; Wasserman, E.; Joubert, G.	2015	South African Family Practice	57	3			10.1080/20786190.2014.976960	Brits 2015	Excluded (Title & Abstract Phase)	Study did not meet inclusion criteria based on title and abstract
486	Pulmonary artery banding: Still a valuable option in developing countries?	Brooks, A.; Geldenhuys, A.; Zuhlke, L.; Human, P.; Zilla, P.	2012	European Journal of Cardio-thoracic Surgery	41	2	272-276		10.1016/j.ejcts.2011.05.053	Brooks 2012	Excluded (Title & Abstract Phase)	Study did not meet inclusion criteria based on title and abstract
487	The surgical management of cricopharyngeal achalasia in children	Brooks, A.; Millar, A. J. W.; Rode, H.	2000	International Journal of Pediatric Otorhinolaryngology	56	1	7-Jan		10.1016/S0165-5876(00)00365-7	Brooks 2000	Excluded (Title & Abstract Phase)	Study did not meet inclusion criteria based on title and abstract
488	Survival outcomes in a pediatric antiretroviral treatment cohort in southern Malawi	Brophy, J. C.; Hawkes, M. T.; Mwinjiwa, E.; Mateyu, G.; Sodhi, S. K.; Chan, A. K.	2016	PLoS One	11	11			10.1371/journal.pone.0165772	Brophy 2016	Excluded (Title & Abstract Phase)	Study did not meet inclusion criteria based on title and abstract
489	Eclampsia at a teaching hospital in Ivory Coast: Management, outcome and prognostic factors	Brouh, Y.; Ndjeundo, P. G.; Tetchi, Y. D.; Amonkou, A. A.; Pete, Y.; Yapobi, Y.	2008	Canadian Journal of Anesthesia	55	7	423-428		10.1007/bf03016308	Brouh 2008	Excluded (Title & Abstract Phase)	Study did not meet inclusion criteria based on title and abstract
490	Study of long-term outcome in Senegalese children sent abroad for cardiac surgery	Brousse, V.; Imbert, P.; Mbaye, P.; Kieffer, F.; Thiam, M.; Ka, A. S.; Gerardin, P.; Sidi, D.	2003	Medecine Tropicale	63	5-Apr	506-512			Brousse 2003	Excluded (Title & Abstract Phase)	Study did not meet inclusion criteria based on title and abstract
491	Impact of interventions for tuberculosis prevention and care in South Africa - A systematic review of mathematical modelling studies	Brown, L. R.; Van Schalkwyk, C.; De Villiers, A. K.; Marx, F. M.	2023	South African Medical Journal	113	3	125-134		10.7196/SAMJ.2023.v113i3.16812	Brown 2023	Excluded (Title & Abstract Phase)	Study did not meet inclusion criteria based on title and abstract
492	Persistent reversed end diastolic flow in the fetal middle cerebral artery: An ominous finding	Brownfoot, F. C.; Cluver, C. A.; Walker, S. P.	2015	Ultrasound	23	3	186-189		10.1177/1742271X15587600	Brownfoot 2015	Excluded (Title & Abstract Phase)	Study did not meet inclusion criteria based on title and abstract
493	Clinical and population-based study design considerations to accelerate the investigation of new antiretrovirals during pregnancy	Brummel, S. S.; Stringer, J.; Mills, E.; Tierney, C.; Caniglia, E. C.; Colbers, A.; Chi, B. H.; Best, B. M.; Gaaloul, M. E.; Hillier, S.; Jourdain, G.; Khoo, S. H.; Mofenson, L. M.; Myer, L.; Nachman, S.; Stranix-Chibanda, L.; Clayden, P.; Sachikonye, M.; Lockman, S.	2022	Journal of the International Aids Society	25	S2			10.1002/jia2.25917	Brummel 2022	Excluded (Title & Abstract Phase)	Study did not meet inclusion criteria based on title and abstract
494	Brief Report: Impact of ART on Maternal Health After Cessation of Breastfeeding	Brummel, S. S.; Taha, T. E.; Angelidou, K.; Saidi, F.; Atuhaire, P.; Dula, D.; Moodley, D.; Matubu, A.; Chareka, G.; Nevrekar, N.; Vhembo, T.; Fairlie, L.; Theron, G.; Mlay, P.; George, K.; Basar, M.; Chakhtoura, N.; Browning, R.; Fowler, M. G.; Currier, J. S.	2021	Journal of Acquired Immune Deficiency Syndromes	86	4	450-454		10.1097/QAI.0000000000002586	Brummel 2021	Excluded (Title & Abstract Phase)	Study did not meet inclusion criteria based on title and abstract
495	Population-level risks of alcohol consumption by amount, geography, age, sex, and year: a systematic analysis for the Global Burden of Disease Study 2020	Bryazka, D.; Reitsma, M. B.; Griswold, M. G.; Abate, K. H.; Abbafati, C.; Abbasi-Kangevari, M.; Abbasi-Kangevari, Z.; Abdoli, A.; Abdollahi, M.; Abdullah, A. Y. Md; Abhilash, E. S.; Abu-Gharbieh, E.; Acuna, J. M.; Addolorato, G.; Adebayo, O. M.; Adekanmbi, V.; Adhikari, K.; Adhikari, S.; Adnani, Q. E. S.; Afzal, S.; Agegnehu, W. Y.; Aggarwal, M.; Ahinkorah, B. O.; Ahmad, A. R.; Ahmad, S.; Ahmad, …	2022	The Lancet	400	10347	185-235		10.1016/S0140-6736(22)00847-9	Bryazka 2022	Excluded (Title & Abstract Phase)	Study did not meet inclusion criteria based on title and abstract
496	Fixed-dose versus adjusted-dose warfarin in patients with prosthetic heart valves in a peri-urban impoverished population	Buchanan-Lee, B.; Levetan, B. N.; Lombard, C. J.; Commerford, P. J.	2002	Journal of Heart Valve Disease	11	4	583-593			Buchanan-Lee 2002	Excluded (Title & Abstract Phase)	Study did not meet inclusion criteria based on title and abstract
497	Preventing deaths from complications of labour and delivery	Buchmann, E. J.; Stones, W.; Thomas, N.	2016	Best Practice and Research: Clinical Obstetrics and Gynaecology	36		103-115		10.1016/j.bpobgyn.2016.05.012	Buchmann 2016	Excluded (Title & Abstract Phase)	Study did not meet inclusion criteria based on title and abstract
498	Pediatric non-hodgkin lymphomas: First report from Central Africa	Budiongo, A. N.; Ngiyulu, R. M.; Lebwaze, B. M.; Gini-Ehungu, J. L.; Mafuta, E. M.; Ekulu, P. M.; Kabongo-Mpolesha, J. M.; Aloni, M. N.	2015	Pediatric Hematology and Oncology	32	4	239-249		10.3109/08880018.2015.1013231	Budiongo 2015	Excluded (Title & Abstract Phase)	Study did not meet inclusion criteria based on title and abstract
499	Race, Age, and Kidney Transplant Waitlisting Among Patients Receiving Incident Dialysis in the United States	Buford, J.; Retzloff, S.; Wilk, A. S.; McPherson, L.; Harding, J. L.; Pastan, S. O.; Patzer, R. E.	2023	Kidney Medicine	5	10			10.1016/j.xkme.2023.100706	Buford 2023	Excluded (Title & Abstract Phase)	Study did not meet inclusion criteria based on title and abstract
500	Paediatric HIV/AIDS seen at Ahmadu Bello University Teaching Hospital Zaria, Nigeria	Bugaje, M. A.; Aikhionbara, H. A.	2006	Annals of African Medicine	5	2	73-77			Bugaje 2006	Excluded (Title & Abstract Phase)	Study did not meet inclusion criteria based on title and abstract
501	Results of a pre-implementation analysis of Ethiopia‚Äôs National Pediatric Cancer Registry	Buhlinger, K. M.; Borlagdan, J.; Agegnehu, B.; Fentie, A. M.; Bernstein, A. T.; Urick, B. Y.; Roberts, M.; Weitzman, S.; Bekele, W.; Korones, D.; Alexander, T. B.; Broas, J.; Shad, A.; Dinkiye, A. M.; Clark, S. M.; Adam, H.; Hailu, D.; Muluneh, B.	2021	Journal of Oncology Pharmacy Practice	27	8	1940-1947		10.1177/1078155220980051	Buhlinger 2021	Excluded (Title & Abstract Phase)	Study did not meet inclusion criteria based on title and abstract
502	Treatment of subaortic stenosis in hearts with single-ventricle physiology	Bulent, S.; Ozker, E.; Vuran, C.; Gunaydin, √á; Ayabakan, C.; Turkoz, R.	2012	Cardiovascular Journal of Africa	23	5	252-254		10.5830/CVJA-2011-023	Bulent 2012	Excluded (Title & Abstract Phase)	Study did not meet inclusion criteria based on title and abstract
503	Adjuvant chemotherapy for resected early-stage non-small cell lung cancer	Burdett, S.; Pignon, J. P.; Tierney, J.; Tribodet, H.; Stewart, L.; Le Pechoux, C.; Aup√©rin, A.; Le Chevalier, T.; Stephens, R. J.; Arriagada, R.; Higgins, J. P. T.; Johnson, D. H.; Van Meerbeeck, J.; Parmar, M. K. B.; Souhami, R. L.; Bergman, B.; Douillard, J. Y.; Dunant, A.; Endo, C.; Girling, D.; Kato, H.; Keller, S. M.; Kimura, H.; Knuuttila, A.; Kodama, K.; Komaki, R.; Kris, M. G.; Lad, T.;…	2015	Cochrane Database of Systematic Reviews	2015	3			10.1002/14651858.CD011430	Burdett 2015	Excluded (Title & Abstract Phase)	Study did not meet inclusion criteria based on title and abstract
504	A ketamine package for use in emergency cesarean delivery when no anesthetist is available: An analysis of 401 consecutive operations	Burke, T. F.; Mantena, S.; Opondo, K.; Orero, S.; Rogo, K.	2022	International Journal of Gynecology and Obstetrics	158	2	377-384		10.1002/ijgo.13965	Burke 2022	Excluded (Title & Abstract Phase)	Study did not meet inclusion criteria based on title and abstract
505	Mapping 123 million neonatal, infant and child deaths between 2000 and 2017	Burstein, R.; Henry, N. J.; Collison, M. L.; Marczak, L. B.; Sligar, A.; Watson, S.; Marquez, N.; Abbasalizad-Farhangi, M.; Abbasi, M.; Abd-Allah, F.; Abdoli, A.; Abdollahi, M.; Abdollahpour, I.; Abdulkader, R. S.; Abrigo, M. R. M.; Acharya, D.; Adebayo, O. M.; Adekanmbi, V.; Adham, D.; Afshari, M.; Aghaali, M.; Ahmadi, K.; Ahmadi, M.; Ahmadpour, E.; Ahmed, R.; Akal, C. G.; Akinyemi, J. O.; Alahd…	2019	Nature	574	7778	353-358		10.1038/s41586-019-1545-0	Burstein 2019	Excluded (Title & Abstract Phase)	Study did not meet inclusion criteria based on title and abstract
506	Electrocardiographic correlates of microalbuminuria in adult Nigerians with essential hypertension	Busari, O.; Opadijo, G.; Olarewaju, T.; Omotoso, A.; Jimoh, A.	2010	Cardiology Journal	17	3	281-287			Busari 2010	Excluded (Title & Abstract Phase)	Study did not meet inclusion criteria based on title and abstract
507	Stage at diagnosis and survival by stage for the leading childhood cancers in Rwanda	Businge, L.; Hagenimana, M.; Motlhale, M.; Bardot, A.; Liu, B.; Anastos, K.; Castle, P. E.; Murenzi, G.; Claire, K.; Sabushimike, D.; Cyuzuzo, C.; Kubwimana, G.; Maniragaba, T.; Uwinkindi, F.; Paczkowski, M.; Soerjomataram, I.; Parkin, D. M.	2024	Pediatric Blood and Cancer	71	7			10.1002/pbc.31020	Businge 2024	Excluded (Title & Abstract Phase)	Study did not meet inclusion criteria based on title and abstract
508	BREATHER (PENTA 16) short-cycle therapy (SCT) (5 days on/2 days off) in young people with chronic human immunodeficiency virus infection: An open, randomised, parallel-group phase II/III trial	Butler, K.; Inshaw, J.; Ford, D.; Bernays, S.; Scott, K.; Kenny, J.; Klein, N.; Turkova, A.; Harper, L.; Nastouli, E.; Paparini, S.; Choudhury, R.; Rhodes, T.; Babiker, A.; Gibb, D.	2016	Health Technology Assessment	20	49	1-107		10.3310/hta20490	Butler 2016	Excluded (Title & Abstract Phase)	Study did not meet inclusion criteria based on title and abstract
509	Surgical management of effusive constrictive pericarditis	Buyukbayrak, F.; Aksoy, E.; Tas, S.; Kirali, K.	2013	Cardiovascular Journal of Africa	24	8	303-307		10.5830/CVJA-2013-042	Buyukbayrak 2013	Excluded (Title & Abstract Phase)	Study did not meet inclusion criteria based on title and abstract
510	Fat and lean mass predict time to hospital readmission or mortality in children treated for complicated severe acute malnutrition in Zimbabwe and Zambia	Bwakura-Dangarembizi, M.; Dumbura, C.; Ngosa, D.; Majo, F. D.; Piper, J. D.; Sturgeon, J. P.; Nathoo, K. J.; Amadi, B.; Norris, S.; Chasekwa, B.; Ntozini, R.; Wells, J. C.; Kelly, P.; Prendergast, A. J.	2022	British Journal of Nutrition	382				10.1017/S0007114522004056	Bwakura-Dangarembizi 2022	Excluded (Full Text Phase)	Does not include a risk assessment tool, only identifies risk factors
511	Spina Bifida Cystica; features and early postoperative outcomes an experience in Kampala	Byabato, S.; Kiryabwire, J.; Galukande, M.	2012	Annals of African Surgery	9	1	20-26			Byabato 2012	Excluded (Title & Abstract Phase)	Study did not meet inclusion criteria based on title and abstract
512	Use of wind-up fetal Doppler versus Pinard for fetal heart rate intermittent monitoring in labour: A randomised clinical trial	Byaruhanga, R.; Bassani, D. G.; Jagau, A.; Muwanguzi, P.; Montgomery, A. L.; Lawn, J. E.	2015	BMJ Open	5	1			10.1136/bmjopen-2014-006867	Byaruhanga 2015	Excluded (Title & Abstract Phase)	Study did not meet inclusion criteria based on title and abstract
513	Comparison of predictors for early and late mortality in adults commencing HIV antiretroviral therapy in Zimbabwe: a retrospective cohort study	Byers, B. W.; Drak, D.; Shamu, T.; Chimbetete, C.; Dahwa, R.; Gracey, D. M.	2022	AIDS Research and Therapy	19	1			10.1186/s12981-022-00445-4	Byers 2022	Excluded (Title & Abstract Phase)	Study did not meet inclusion criteria based on title and abstract
514	Determinants of women‚Äôs preferred and actual abortion provision locations in Nigeria	Byrne, M. E.; Omoluabi, E.; OlaOlorun, F. M.; Moreau, C.; Bell, S. O.	2021	Reproductive Health	18	1			10.1186/s12978-021-01290-w	Byrne 2021	Excluded (Title & Abstract Phase)	Study did not meet inclusion criteria based on title and abstract
515	Using observational data to emulate a randomized trial of dynamic treatmentswitching strategies: An application to antiretroviral therapy	Cain, L. E.; Saag, M. S.; Petersen, M.; May, M. T.; Ingle, S. M.; Logan, R.; Robins, J. M.; Abgrall, S.; Shepherd, B. E.; Deeks, S. G.; Gill, M. J.; Touloumi, G.; Vourli, G.; Dabis, F.; Vandenhende, M. A.; Reiss, P.; van Sighem, A.; Samji, H.; Hogg, R. S.; Rybniker, J.; Sabin, C. A.; Jose, S.; del Amo, J.; Moreno, S.; Rodr√≠guez, B.; Cozzi-Lepri, A.; Boswell, S. L.; Stephan, C.; P√©rez-Hoyos, S.;…	2016	International Journal of Epidemiology	45	6	2038-2049		10.1093/ije/dyv295	Cain 2016	Excluded (Title & Abstract Phase)	Study did not meet inclusion criteria based on title and abstract
516	Diagnostic performance of salivary urea nitrogen dipstick to detect and monitor acute kidney disease in patients with malaria	Calice-Silva, V.; Sacomboio, E.; Raimann, J. G.; Evans, R.; Dos Santos Sebasti√£o, C.; Tchivango, A. T.; Kotanko, P.; Levin, N.; Pecoits-Filho, R.	2018	Malaria Journal	17	1			10.1186/s12936-018-2627-4	Calice-Silva 2018	Excluded (Title & Abstract Phase)	Study did not meet inclusion criteria based on title and abstract
517	Presentations of bladder exstrophy in a resource-limited setting and the role of Mainz II continent diversion for late referrals or failed primary closures: a multicentric report	Calisti, A.; Belay, K.; Mombo, A.; Nugud, F. A.; Salman, D. Y.; Chiesa, P. L.	2023	Pediatria Medica e Chirurgica	45	2			10.4081/pmc.2023.323	Calisti 2023	Excluded (Title & Abstract Phase)	Study did not meet inclusion criteria based on title and abstract
518	Risk of Invasive Meningococcal Disease in Preterm Infants	Calvert, A.; Campbell, H.; Heath, P. T.; Jones, C. E.; Le Doare, K.; Mensah, A.; Ladhani, S.	2024	Open Forum Infectious Diseases	11	4			10.1093/ofid/ofae164	Calvert 2024	Excluded (Title & Abstract Phase)	Study did not meet inclusion criteria based on title and abstract
519	The Global Ambulatory Blood Pressure Monitoring (ABPM) in Heart Failure with Preserved Ejection Fraction (HFpEF) Registry. Rationale, design and objectives	Camafort-Babkowski, M.; Adeseye, A.; Coca, A.; Damasceno, A.; De Simone, G.; Dorobantu, M.; Jhund, P. S.; Kario, K.; Komori, T.; Lee, H.; L√≥pez-Jaramillo, P.; Ogah, O.; Padmanabahn, S.; Pascual-Figal, D. A.; Pyun, W. B.; Renna, N. F.; Barroso, W. K. S.; Valdez-Tiburcio, O.; Wyss-Quintana, F. S.	2021	Journal of Human Hypertension	35	11	1029-1037		10.1038/s41371-020-00446-8	Camafort-Babkowski 2021	Excluded (Title & Abstract Phase)	Study did not meet inclusion criteria based on title and abstract
520	Association of a single nucleotide polymorphism combination pattern of the Klotho gene with non-cardiovascular death in patients with chronic kidney disease	Cambray, S.; Bermudez-Lopez, M.; Bozic, M.; Valdivielso, J. M.; Castro, E.; Mar√≠a, V.; Mol√≠, T.; Vidal, T.; Soria, M.; Aladr√©n Regidor, Ma J.; Almirall, J.; Ponz, E.; Arteaga Coloma, J.; Bajo Rubio, Ma A.; Belart Rodr√≠guez, M.; Gasc√≥n, A.; Bover Sanjuan, J.; Puigvert, F.; Bronsoms Artero, J.; Cabezuelo Romero, J. B.; Muray Cases, S.; Calvi√±o Varela, J.; Caro Acevedo, P.; Carreras Bassa, J.;…	2020	Clinical Kidney Journal	13	6	1017-1024		10.1093/CKJ/SFAA014	Cambray 2020	Excluded (Title & Abstract Phase)	Study did not meet inclusion criteria based on title and abstract
521	Patient-reported factors associated with reengagement among HIV-infected patients disengaged from care in East Africa	Camlin, C. S.; Neilands, T. B.; Odeny, T. A.; Lyamuya, R.; Nakiwogga-Muwanga, A.; Diero, L.; Bwana, M.; Braitstein, P.; Somi, G.; Kambugu, A.; Bukusi, E. A.; Glidden, D. V.; Wools-Kaloustian, K. K.; Wenger, M.; Geng, E. H.	2016	Aids	30	3	495-502		10.1097/QAD.0000000000000931	Camlin 2016	Excluded (Title & Abstract Phase)	Study did not meet inclusion criteria based on title and abstract
522	Divergent clinical presentations and outcomes among children and adolescents with Kaposi sarcoma in Malawi and Tanzania	Campbell, L. R.; Silverstein, A.; Peckham-Gregory, E.; Kamiyango, W.; Villiera, J.; McAtee, C. L.; Bacha, J. M.; Kovarik, C. L.; Mehta, P. S.; Chanroo, T.; Kapesa, A.; Malingoti, B.; Mzikamanda, R.; Ozuah, N. W.; Allen, C. E.; Scheurer, M. E.; El-Mallawany, N. K.	2023	Hiv Medicine	24	6	664-675		10.1111/hiv.13455	Campbell 2023	Excluded (Title & Abstract Phase)	Study did not meet inclusion criteria based on title and abstract
523	Efficacy and Safety of Three Antiretroviral Regimens for Initial Treatment of HIV-1: A Randomized Clinical Trial in Diverse Multinational Settings	Campbell, T. B.; Smeaton, L. M.; Kumarasamy, N.; Flanigan, T.; Klingman, K. L.; Firnhaber, C.; Grinsztejn, B.; Hosseinipour, M. C.; Kumwenda, J.; Lalloo, U.; Riviere, C.; Sanchez, J.; Melo, M.; Supparatpinyo, K.; Tripathy, S.; Martinez, A. I.; Nair, A.; Walawander, A.; Moran, L.; Chen, Y.; Snowden, W.; Rooney, J. F.; Uy, J.; Schooley, R. T.; de Gruttola, V.; Hakim, J. G.; Swann, E.; Barnett, R. L…	2012	Plos Medicine	9	8			10.1371/journal.pmed.1001290	Campbell 2012	Excluded (Title & Abstract Phase)	Study did not meet inclusion criteria based on title and abstract
524	Coronary calcification as a predictor of cardiovascular mortality in advanced chronic kidney disease: A prospective long-term follow-up study	Cano-Meg√≠as, M.; Guisado-Vasco, P.; Bouarich, H.; De Arriba-De La Fuente, G.; De Sequera-Ortiz, P.; √Ålvarez-Sanz, C.; Rodr√≠guez-Puyol, D.	2019	Bmc Nephrology	20	1			10.1186/s12882-019-1367-1	Cano-Meg√≠as 2019	Excluded (Title & Abstract Phase)	Study did not meet inclusion criteria based on title and abstract
525	Particularities of ballistic spinal injuries and management in an African context (Chad): Study of 27 cases	Canton Kessely, Y.; Beidjam Oryon, A.; Ndjasada, N.; li-Iyan√©, O.; Toudjingar, F. G.; Faye, M.; Siniki, F.; Kotyade, N.; Ndiaye, K.; Aouami, A.; Soukaya, B.; Sory, T.; Djasde, D.; Bray, K.; Assi, C.; Cod√© Ba, M.	2024	Interdisciplinary Neurosurgery: Advanced Techniques and Case Management	35				10.1016/j.inat.2023.101860	CantonKessely 2024	Excluded (Title & Abstract Phase)	Study did not meet inclusion criteria based on title and abstract
526	Outcomes among 6721 Hospitalized COVID-19 Patients across the New York City Public Hospital System: a Retrospective Cohort Study	Caputo, N.; Zhang, J.; Chin, R.; Meyers, C.; Natsui, S.; Silvestri, D. M.; D‚ÄôAmore, J. Z.	2021	Journal of General Internal Medicine	36	4	1161-1163		10.1007/s11606-020-06437-2	Caputo 2021	Excluded (Title & Abstract Phase)	Study did not meet inclusion criteria based on title and abstract
527	Newborn-care training and perinatal mortality in developing countries	Carlo, W. A.; Goudar, S. S.; Jehan, I.; Chomba, E.; Tshefu, A.; Garces, A.; Parida, S.; Althabe, F.; McClure, E. M.; Derman, R. J.; Goldenberg, R. L.; Bose, C.; Krebs, N. F.; Panigrahi, P.; Buekens, P.; Chakraborty, H.; Hartwell, T. D.; Wright, L. L.; Belizan, J. M.; Ditekemena, J.; Tshefu, A.; Mohapatra, A.; Kodkany, B. S.; Jafri, S. R.; Pasha, O.; Mbelenga, M.; Hambidge, M.; Douoguih, M.; Willo…	2010	New England Journal of Medicine	362	7	614-623		10.1056/NEJMsa0806033	Carlo 2010	Excluded (Title & Abstract Phase)	Study did not meet inclusion criteria based on title and abstract
528	Factors associated with sickle cell disease mortality among hospitalized Angolan children and adolescents	Carlos Van-Dunemt, J. C.; Alves, J. G. B.; Bernardino, L.; Figueiroa, J. N.; Braga, C.; do Nascimento, M. de L. P.; da Silva, S. J.	2007	West African Journal of Medicine	26	4	269-273			CarlosVan-Dunemt 2007	Excluded (Title & Abstract Phase)	Study did not meet inclusion criteria based on title and abstract
529	A stool based qPCR for the diagnosis of TB in children and people living with HIV in Uganda, Eswatini and Mozambique (Stool4TB): a protocol for a multicenter diagnostic evaluation	Carratala-Castro, L.; Ssengooba, W.; Kay, A.; Ac√°cio, S.; Ehrlich, J.; DiNardo, A. R.; Shiba, N.; Nsubuga, J. K.; Munguambe, S.; Saavedra-Cervera, B.; Manjate, P.; Mulengwa, D.; Sibandze, B.; Ziyane, M.; Kasule, G.; Mambuque, E.; Sekadde, M. P.; Wobudeya, E.; Joloba, M. L.; Heyckendorf, J.; Lange, C.; Hermans, S.; Mandalakas, A.; Garc√≠a-Basteiro, A. L.; Lopez-Varela, E.; Sanz, S.; Dlamini, M.; …	2024	Bmc Infectious Diseases	24	1			10.1186/s12879-023-08708-9	Carratala-Castro 2024	Excluded (Title & Abstract Phase)	Study did not meet inclusion criteria based on title and abstract
530	Persistent neurocognitive impairments associated with severe falciparum malaria in Kenyan children	Carter, J. A.; Mung'ala-Odera, V.; Neville, B. G. R.; Murira, G.; Mturi, N.; Musumba, C.; Newton, C. R. J. C.	2005	Journal of Neurology, Neurosurgery and Psychiatry	76	4	476-481		10.1136/jnnp.2004.043893	Carter 2005	Excluded (Title & Abstract Phase)	Study did not meet inclusion criteria based on title and abstract
531	Switching to second-generation tyrosine kinase inhibitor improves the response and outcome of frontline imatinib-treated patients with chronic myeloid leukemia with more than 10% of BCR-ABL/ABL ratio at 3 months	Casado, L. F.; Garc√≠a-Guti√©rrez, J. V.; Massagu√©, I.; Giraldo, P.; P√©rez-Encinas, M.; de Paz, R.; Mart√≠nez-L√≥pez, J.; Bautista, G.; Osorio, S.; Requena, M. J.; Palomera, L.; Pe√±arrubia, M. J.; Calle, C.; Hern√°ndez-Rivas, J. A.; Burgaleta, C.; Maestro, B.; Garc√≠a-Orme√±a, N.; Steegmann, J. L.	2015	Cancer Medicine	4	7	995-1002		10.1002/cam4.440	Casado 2015	Excluded (Title & Abstract Phase)	Study did not meet inclusion criteria based on title and abstract
532	From prenatal care to spina bifida related mortality: The lifespan is marked by transitions experienced by increasing immigrant and international populations	Castillo, J.; Thibadeau, J. K.; Brei, T.; Castillo, H.	2023	Journal of Pediatric Rehabilitation Medicine	16	4	581-582		10.3233/PRM-239020	Castillo 2023	Excluded (Title & Abstract Phase)	Study did not meet inclusion criteria based on title and abstract
533	Clinical validation of an in-house quantitative real time PCR assay for cytomegalovirus infection using the 1st WHO International Standard in kidney transplant patients	Caurio, C. F. B.; Allende, O. S.; Kist, R.; Santos, K. L.; Vasconcellos, I. C. S.; Rozales, F. P.; Dalla Lana, D. F.; Praetzel, B. M.; Alegretti, A. P.; Pasqualotto, A. C.	2021	Brazilian Journal of Nephrology	43	4	530-538		10.1590/2175-8239-JBN-2020-0214	Caurio 2021	Excluded (Title & Abstract Phase)	Study did not meet inclusion criteria based on title and abstract
534	Ventricular dysfunction during acute fever in Dakar, Senegal. Clinical data and serological studies	C√©nac, A.; Traore-Kissima, A.; Ba Serigne, A.; Narbonne, V.; Sarr, M.; Payan, C.	2008	Medecine Tropicale	68	2	155-161			C√©nac 2008	Excluded (Title & Abstract Phase)	Study did not meet inclusion criteria based on title and abstract
535	Development of tuberculosis treatment decision algorithms in children below 5 years hospitalised with severe acute malnutrition in Zambia and Uganda: a prospective diagnostic cohort study	Chabala, C.; Roucher, C.; Ton Nu Nguyet, M. H.; Babirekere, E.; Inambao, M.; Businge, G.; Kapula, C.; Shankalala, P.; Nduna, B.; Mulenga, V.; Graham, S.; Wobudeya, E.; Bonnet, M.; Marcy, O.; Serre, A.; Badrichani, A.; Razafimanantsoa, M.; Poublan, J.; Vessi√®re, A.; Occelli, E.; Beuscart, A.; Charpin, A.; Habiyambere, G.; Mesnier, S.; Balestre, E.; Koskas, N.; D'Elb√©e, M.; Font, H.; Lounnas, M.;…	2024	EClinicalMedicine	73				10.1016/j.eclinm.2024.102688	Chabala 2024	Excluded (Title & Abstract Phase)	Study did not meet inclusion criteria based on title and abstract
536	Adherence to antiretroviral therapy, virologic failure and workload at the Rustenburg Provincial Hospital	Chabikuli, N. O.; Datonye, D. O.; Nachega, J.; Ansong, D.	2010	South African Family Practice	52	4	350-355		10.1080/20786204.2010.10874005	Chabikuli 2010	Excluded (Title & Abstract Phase)	Study did not meet inclusion criteria based on title and abstract
537	A randomized, controlled trial of everolimus-based dual immunosuppression versus standard of care in de novo kidney transplant recipients	Chadban, S. J.; Eris, J. M.; Kanellis, J.; Pilmore, H.; Lee, P. C.; Lim, S. K.; Woodcock, C.; Kurstjens, N.; Russ, G.	2014	Transplant International	27	3	302-311		10.1111/tri.12252	Chadban 2014	Excluded (Title & Abstract Phase)	Study did not meet inclusion criteria based on title and abstract
538	Assessment of a screening tool to aid home-based identification of adolescents (aged 10‚Äì14) living with HIV in Zambia and South Africa: HPTN 071 (PopART) study	Chaila, M. J.; McLeod, D.; Vermund, S. H.; Mbolongwe-Thornicroft, M.; Mbewe, M.; Mubekapi-Musadaidzwa, C.; Harper, A.; Schaap, A.; Floyd, S.; Hoddinott, G.; Hayes, R.; Fidler, S.; Ayles, H.; Shanaube, K.	2024	PLoS One	19	2-Feb			10.1371/journal.pone.0266573	Chaila 2024	Excluded (Title & Abstract Phase)	Study did not meet inclusion criteria based on title and abstract
539	Option B+ prevention of mother-to-child transmission of HIV/AIDS service intervention outcomes in selected health facilities, Adama town, Ethiopia	Chaka, T. E.; Abebe, T. W.; Kassa, R. T.	2019	HIV/AIDS - Research and Palliative Care	11		77-82		10.2147/HIV.S192556	Chaka 2019	Excluded (Title & Abstract Phase)	Study did not meet inclusion criteria based on title and abstract
540	Women‚Äôs perceptions of and experiences with the use of misoprostol for treatment of incomplete abortion in central Malawi: a mixed methods study	Chakhame, B. M.; Darj, E.; Mwapasa, M.; Kafulafula, U. K.; Maluwa, A.; Odland, J. √ò; Odland, M. L.	2023	Reproductive Health	20	1			10.1186/s12978-022-01549-w	Chakhame 2023	Excluded (Title & Abstract Phase)	Study did not meet inclusion criteria based on title and abstract
541	Experiences with childhood colostomy at a tertiary hospital in Mwanza, Tanzania	Chalya, P. L.; Mabula, J. B.; Kanumba, E. S.; Giiti, G.; Chandika, A. B.; Gilyoma, J. M.	2011	Tanzania Journal of Health Research	13	3	224-235		10.4314/thrb.v13i3.56442	Chalya 2011	Excluded (Title & Abstract Phase)	Study did not meet inclusion criteria based on title and abstract
542	Trauma admissions among victims of domestic violence at a tertiary care hospital in north-western Tanzania: An urgent call to action	Chalya, P. L.; Massinde, A. N.; Kihunrwa, A.; Kayange, N. M.; Hauli, K. A.; Kapesa, A.; Mweteni, W.; Ngallaba, S. E.; Gilyoma, J. M.	2015	Tanzania Journal of Health Research	17	4			10.4314/thrb.v17i4.7	Chalya 2015	Excluded (Title & Abstract Phase)	Study did not meet inclusion criteria based on title and abstract
543	Outcome assessment of decentralization of antiretroviral therapy provision in a rural district of Malawi using an integrated primary care model	Chan, A. K.; Mateyu, G.; Jahn, A.; Schouten, E.; Arora, P.; Mlotha, W.; Kambanji, M.; Van Lettow, M.	2010	Tropical Medicine and International Health	15	SUPPL. 1	90-97		10.1111/j.1365-3156.2010.02503.x	Chan 2010	Excluded (Title & Abstract Phase)	Study did not meet inclusion criteria based on title and abstract
544	Birhan maternal and child health cohort: A study protocol	Chan, G. J.; Hunegnaw, B. M.; Van Wickle, K.; Mohammed, Y.; Hunegnaw, M.; Bekele, C.; Goddard, F. G. B.; Tadesse, F.; Bekele, D.	2021	BMJ Open	11	9			10.1136/bmjopen-2021-049692	Chan 2021	Excluded (Title & Abstract Phase)	Study did not meet inclusion criteria based on title and abstract
545	The clinical profile and outcomes of drug resistant tuberculosis in Central Province of Zambia	Chanda, E.	2024	Bmc Infectious Diseases	24	1			10.1186/s12879-024-09238-8	Chanda 2024	Excluded (Title & Abstract Phase)	Study did not meet inclusion criteria based on title and abstract
546	Seasonal Malaria Vaccination with or without Seasonal Malaria Chemoprevention	Chandramohan, D.; Zongo, I.; Sagara, I.; Cairns, M.; Yerbanga, R. S.; Diarra, M.; Nikiema, F.; Tapily, A.; Sompougdou, F.; Issiaka, D.; Zoungrana, C.; Sanogo, K.; Haro, A.; Kaya, M.; Sienou, A. A.; Traore, S.; Mahamar, A.; Thera, I.; Diarra, K.; Dolo, A.; Kuepfer, I.; Snell, P.; Milligan, P.; Ockenhouse, C.; Ofori-Anyinam, O.; Tinto, H.; Djimde, A.; Ouedraogo, J. B.; Dicko, A.; Greenwood, B.	2021	New England Journal of Medicine	385	11	1005-1017		10.1056/NEJMoa2026330	Chandramohan 2021	Excluded (Title & Abstract Phase)	Study did not meet inclusion criteria based on title and abstract
547	Mortality Along the Rheumatic Heart Disease Cascade of Care in Uganda	Chang, A. Y.; Barry, M.; Bendavid, E.; Watkins, D.; Beaton, A. Z.; Lwabi, P.; Ssinabulya, I.; Longenecker, C. T.; Okello, E.	2022	Circulation: Cardiovascular Quality and Outcomes	15	1	E008445		10.1161/CIRCOUTCOMES.121.008445	Chang 2022	Excluded (Title & Abstract Phase)	Study did not meet inclusion criteria based on title and abstract
548	Outcomes and care quality metrics for women of reproductive age living with rheumatic heart disease in uganda	Chang, A. Y.; Nabbaale, J.; Okello, E.; Ssinabulya, I.; Barry, M.; Beaton, A. Z.; Webel, A. R.; Longenecker, C. T.	2020	Journal of the American Heart Association	9	8			10.1161/JAHA.119.015562	Chang 2020	Excluded (Title & Abstract Phase)	Study did not meet inclusion criteria based on title and abstract
549	Tuberculosis incidence and risk factors among human immunodeficiency virus (HIV)-infected adults receiving antiretroviral therapy in a large HIV program in Nigeria	Chang, C. A.; Meloni, S. T.; Eisen, G.; Chaplin, B.; Akande, P.; Okonkwo, P.; Rawizza, H. E.; Tchetgen, E. T.; Kanki, P. J.	2015	Open Forum Infectious Diseases	2	4	11-Jan		10.1093/ofid/ofv154	Chang 2015	Excluded (Title & Abstract Phase)	Study did not meet inclusion criteria based on title and abstract
550	Global guideline for the diagnosis and management of cryptococcosis: an initiative of the ECMM and ISHAM in cooperation with the ASM	Chang, C. C.; Harrison, T. S.; Bicanic, T. A.; Chayakulkeeree, M.; Sorrell, T. C.; Warris, A.; Hagen, F.; Spec, A.; Oladele, R.; Govender, N. P.; Chen, S. C.; Mody, C. H.; Groll, A. H.; Chen, Y. C.; Lionakis, M. S.; Alanio, A.; Casta√±eda, E.; Lizarazo, J.; Vidal, J. E.; Takazono, T.; Hoenigl, M.; Alffenaar, J. W.; Gangneux, J. P.; Soman, R.; Zhu, L. P.; Bonifaz, A.; Jarvis, J. N.; Day, J. N.; Kl…	2024	The Lancet Infectious Diseases	24	8	e495-e512		10.1016/S1473-3099(23)00731-4	Chang 2024	Excluded (Title & Abstract Phase)	Study did not meet inclusion criteria based on title and abstract
551	Primary hyperoxaluria: The Baragwanath experience	Chang, C. L.; Petersen, K. L.; Cilliers, A. M.; Kala, U. K.	2022	SAJCH South African Journal of Child Health	16	2	89-92		10.7196/SAJCH.2022.v16i2.1872	Chang 2022	Excluded (Title & Abstract Phase)	Study did not meet inclusion criteria based on title and abstract
552	Malignancies among children and young people with HIV in Western and Eastern Europe and Thailand the European Pregnancy and Paediatric Infections Cohort Collaboration (EPPICC) study group	Chappell, E.; Turkova, A.; Goetghebuer, T.; Jackson, C.; Chiappini, E.; Galli, L.; Gingaras, C.; Judd, A.; Spoulou, V.; Lisi, C.; Ansone, S.; Wolfs, T.; Marczynska, M.; Ene, L.; Plotnikova, Y.; Voronin, E.; Samarina, A.; Jourdain, G.; Ngo-Giang-Huong, N.; Fortuny, C.; Navarro, M. L.; Ramos, J. T.; Nav√©r, L.; Crisinel, P. A.; Bailey, H.; Malyuta, R.; Volokha, A.; Bamford, A.; Crichton, S.; Foster…	2021	Aids	35	12	1973-1985		10.1097/QAD.0000000000002965	Chappell 2021	Excluded (Title & Abstract Phase)	Study did not meet inclusion criteria based on title and abstract
553	A Case Of Bochdalek Hernia Camoflaged As Pleural Effusion In An	Charishma Rp, V.; Sg, S.; Vadivelu, G.; Vidyasagar, S.	2024	African Journal of Biological Sciences (South Africa)	6		1468-1472		10.33472/AFJBS.6.Si2.2024.1468-1472	CharishmaRp 2024	Excluded (Title & Abstract Phase)	Study did not meet inclusion criteria based on title and abstract
554	Clinical and epidemiological aspects of SARS-CoV-2 infection among pregnant and postpartum women in Mozambique: a prospective cohort study	Charles, C. M.; Osman, N. B.; Arijama, D.; Matingane, B.; Sito√©, T.; Kenga, D.; Lorenzoni, C.; Lu√≠s, E.; Pacagnella, R. C.; Sacarlal, J.; Passanduca, A.; Manjate, A.; Munezero, A.; Uassiquete, C.; Majunta, F.; Nobrega, G. M.; Cambaza, I.; Carlos, J.; Cecatti, J. G.; Costa, M. L.; Souza, R. T.; Ta√∫nde, S.; Muss√°, T.	2022	Reproductive Health	19	1			10.1186/s12978-022-01469-9	Charles 2022	Excluded (Title & Abstract Phase)	Study did not meet inclusion criteria based on title and abstract
555	Increased Cardiac Risk After a Second Malignant Neoplasm Among Childhood Cancer Survivors: A FCCSS Study	Charrier, T.; Haddy, N.; Schwartz, B.; Journy, N.; Fresneau, B.; Demoor-Goldschmidt, C.; Diallo, I.; Surun, A.; Aerts, I.; Doz, F.; Souchard, V.; Vu-Bezin, G.; Laprie, A.; Lemler, S.; Letort, V.; Rubino, C.; Chounta, S.; de Vathaire, F.; Latouche, A.; Allodji, R. S.	2023	JACC: CardioOncology	5	6	792-803		10.1016/j.jaccao.2023.07.008	Charrier 2023	Excluded (Title & Abstract Phase)	Study did not meet inclusion criteria based on title and abstract
556	A cluster randomised trial to evaluate the effectiveness of household alcohol-based hand rub for the prevention of sepsis, diarrhoea, and pneumonia in Ugandan infants (the BabyGel trial): a study protocol	Chebet, M.; Mukunya, D.; Burgoine, K.; K√ºhl, M. J.; Wang, D.; Medina-Lara, A.; Faragher, E. B.; Odiit, A.; Olupot-Olupot, P.; Stadskleiv Engebretsen, I. M.; Waniaye, J. B.; Wandabwa, J.; Tyllesk√§r, T.; Weeks, A.	2023	Trials	24	1			10.1186/s13063-023-07312-1	Chebet 2023	Excluded (Title & Abstract Phase)	Study did not meet inclusion criteria based on title and abstract
557	Nifurtimox plus eflornithine for late-stage sleeping sickness in Uganda: A case series	Checchi, F.; Piola, P.; Ayikoru, H.; Thomas, F.; Legros, D.; Priotto, G.	2007	Plos Neglected Tropical Diseases	1	2			10.1371/journal.pntd.0000064	Checchi 2007	Excluded (Full Text Phase)	Does not include an independent pediatric population
558	Comparison of circulating lipid profiles, D-dimer and fibrinogen levels between hypertensive patients with and without stroke	Chekol Abebe, E.; Mengstie, M. A.; Seid, M. A.; Gebeyehu, N. A.; Adella, G. A.; Kassie, G. A.; Gesese, M. M.; Tegegne, K. D.; Anley, D. T.; Feleke, S. F.; Zemene, M. A.; Dessie, A. M.; Tesfa, N. A.; Moges, N.; Chanie, E. S.; Kebede, Y. S.; Bantie, B.; Dejenie, T. A.	2023	Metabolism Open	19				10.1016/j.metop.2023.100252	ChekolAbebe 2023	Excluded (Title & Abstract Phase)	Study did not meet inclusion criteria based on title and abstract
559	Analysis of Clinical Characteristics and Prognosis of Traumatic Brain Injury in Papua New Guinea	Chen, P.; Deng, Y.; Yu, X.; Huang, T.; Huang, J.	2021	Computational and Mathematical Methods in Medicine	2021				10.1155/2021/4948664	Chen 2021	Excluded (Title & Abstract Phase)	Study did not meet inclusion criteria based on title and abstract
560	Prevalence, Risk Factors, and Mortality of Invasive Pulmonary Aspergillosis in Patients with Anti-MDA5 + Dermatomyositis: A Retrospective Study in China	Chen, X.; Lin, S.; Jin, Q.; Zhang, L.; Jiang, W.; Lu, X.; Wang, G.; Ge, Y.	2024	Journal of Inflammation Research	17		3247-3257		10.2147/JIR.S460702	Chen 2024	Excluded (Title & Abstract Phase)	Study did not meet inclusion criteria based on title and abstract
561	Wellens' syndrome: A life-saving diagnosis	Chen, Y. M.; Song, K. X.	2019	Cardiovascular Journal of Africa	30	4	E1-E3		10.5830/CVJA-2019-010	Chen 2019	Excluded (Title & Abstract Phase)	Study did not meet inclusion criteria based on title and abstract
562	Pregnant Women‚Äôs Knowledge, Attitude, and Practice Towards the Prevention of Mother to Child Transmission of HIV/AIDS in Dil Chora Referral Hospital, Dire Dawa, Eastern Ethiopia: A Cross-Sectional Study	Cherie, S.; Workie, H.; Kassie, T.; Bitew, A.; Samuel, T.	2022	HIV/AIDS - Research and Palliative Care	14		45-60		10.2147/HIV.S327904	Cherie 2022	Excluded (Title & Abstract Phase)	Study did not meet inclusion criteria based on title and abstract
563	Maternal and neonatal outcomes among women with HIV infection and their infants in Malawi	Chevalier, M. S.; King, C. C.; Ellington, S.; Wiener, J.; Kayira, D.; Chasela, C. S.; Jamieson, D. J.; Kourtis, A. P.	2017	International Journal of Gynecology and Obstetrics	137	3	282-289		10.1002/ijgo.12136	Chevalier 2017	Excluded (Title & Abstract Phase)	Study did not meet inclusion criteria based on title and abstract
564	Diagnosis of neonatal sepsis in low resource settings: C-reactive protein or procalcitonin?	Chiabi, A.; Mbuagbaw, L.; Monebenimp, F.; Obadeyi, B.; Bissohong, G.; Obama, M. T.	2013	Journal of Pediatric Biochemistry	3	2	79-83		10.3233/JPB-130077	Chiabi 2013	Excluded (Title & Abstract Phase)	Study did not meet inclusion criteria based on title and abstract
565	Risk factors and hospital outcome of low birth weight babies (birth weight less than 2500 grams) in the neonatology unit of the Yaounde Gynaeco-Obstetric and Pediatric Hospital, Cameroon	Chiabi, A.; Miaffo, L.; Mah, E.; Nguefack, S.; Mbuagbaw, L.; Tsafack, J.; Tafen, W.; Tchokoteu, P. F.	2011	Journal de Pediatrie et de Puericulture	24	3	125-132		10.1016/j.jpp.2011.03.001	Chiabi 2011	Excluded (Title & Abstract Phase)	Study did not meet inclusion criteria based on title and abstract
566	The Spectrum of Childhood Tuberculosis in an African Setting: A Hospital-Based Experience in Bamenda, Cameroon	Chiabi, A.; Wirngo, T.; Bassong, P. Y.; Ngoufo, F. N.; Ngum, E. N.; Angwafor, S.; Nforniwe, D. N.	2023	Turkish Archives of Pediatrics	58	2	154-158		10.5152/TurkArchPediatr.2023.22228	Chiabi 2023	Excluded (Title & Abstract Phase)	Study did not meet inclusion criteria based on title and abstract
567	Working title: high dose rate intra-cavitary brachytherapy with cobalt 60 source for locally advanced cervical cancer: the Zimbabwean experience	Chibonda, S.; Ndlovu, N.; Tsikai, N.; Munangaidzwa, L.; Ndarukwa, S.; Nyamhunga, A.; Mazhindu, T.	2021	Infectious Agents and Cancer	16	1			10.1186/s13027-020-00340-5	Chibonda 2021	Excluded (Title & Abstract Phase)	Study did not meet inclusion criteria based on title and abstract
568	Vitamin D, calcium or a combination of vitamin D and calcium for the treatment of nutritional rickets in children	Chibuzor, M. T.; Graham-Kalio, D.; Meremikwu, M. M.; Adukwu, J. O.	2017	Cochrane Database of Systematic Reviews	2017	3			10.1002/14651858.CD012581	Chibuzor 2017	Excluded (Title & Abstract Phase)	Study did not meet inclusion criteria based on title and abstract
569	Vitamin D, calcium or a combination of vitamin D and calcium for the treatment of nutritional rickets in children	Chibuzor, M. T.; Graham-Kalio, D.; Osaji, J. O.; Meremikwu, M. M.	2020	Cochrane Database of Systematic Reviews	2020	4			10.1002/14651858.CD012581.pub2	Chibuzor 2020	Excluded (Title & Abstract Phase)	Study did not meet inclusion criteria based on title and abstract
570	A Randomized Trial of Point-of-Care Early Infant Human Immunodeficiency Virus (HIV) Diagnosis in Zambia	Chibwesha, C. J.; Mollan, K. R.; Ford, C. E.; Shibemba, A.; Saha, P. T.; Lusaka, M.; Mbewe, F.; Allmon, A. G.; Lungu, R.; Spiegel, H. M. L.; Mweni, E.; Mwape, H.; Kankasa, C.; Chi, B. H.; Stringer, J. S. A.	2022	Clinical Infectious Diseases	75	2	260-268		10.1093/cid/ciab923	Chibwesha 2022	Excluded (Title & Abstract Phase)	Study did not meet inclusion criteria based on title and abstract
571	Clinical-epidemiological profile and factors associated with viral non-suppression in patients living with HIV/AIDS assisted at the Integrated Treatment Center at the Maputo Military Hospital (CITRA/MMH), 2019 to 2020	Chicanequisso, E. M.; Baltazar, C. S.; Sacarlal, J.	2024	Bmc Infectious Diseases	24	1			10.1186/s12879-024-09616-2	Chicanequisso 2024	Excluded (Title & Abstract Phase)	Study did not meet inclusion criteria based on title and abstract
572	Accessibility and Acceptability of women receiving Medical Terminations of Pregnancy at Kalafong Provincial Tertiary Hospital	Chigumadzi, P. F.; Lubega, S. N.; Bryant, E.; Snyman, L.	2022	Obstetrics and Gynaecology Forum	32	3	18-23		10.10520/ejc-medog_v32_n3_a5	Chigumadzi 2022	Excluded (Title & Abstract Phase)	Study did not meet inclusion criteria based on title and abstract
573	Massive spontaneous subdural hemorrhage mimicking dural venous thrombosis in a sickle cell adolescent, a rare case report	Chipongo, H.; Sarkar, A.; Bosco, K.; Sangey, E.	2024	International Journal of Surgery Case Reports	115				10.1016/j.ijscr.2024.109255	Chipongo 2024	Excluded (Title & Abstract Phase)	Study did not meet inclusion criteria based on title and abstract
574	Hirschsprung's disease presenting in the neonatal period in Jos, Nigeria	Chirdan, L. B.; Uba, A. F.	2006	Nigerian Journal of Surgical Research	8	2-Jan	62-64			Chirdan 2006	Excluded (Title & Abstract Phase)	Study did not meet inclusion criteria based on title and abstract
575	Changing Epidemiology of COVID-19 in Children and Adolescents Over Four Successive Epidemic Waves in South Africa, 2020-2022	Chiwandire, N.; Jassat, W.; Groome, M.; Kufa, T.; Walaza, S.; Wolter, N.; von Gottberg, A.; Zar, H. J.; Reubenson, G.; Tempia, S.; Ebonwu, J.; Govender, N.; Ntshoe, G.; Shonhiwa, A. M.; Blumberg, L.; Cohen, C.	2023	Journal of the Pediatric Infectious Diseases Society	12	3	128-134		10.1093/jpids/piad002	Chiwandire 2023	Excluded (Title & Abstract Phase)	Study did not meet inclusion criteria based on title and abstract
576	Oesophageal varices, schistosomiasis, and mortality among patients admitted with haematemesis in Mwanza, Tanzania: A prospective cohort study	Chofle, A. A.; Jaka, H.; Koy, M.; Smart, L. R.; Kabangila, R.; Ewings, F. M.; Mazigo, H. D.; Johnson Jr, W. D.; Fitzgerald, D. W.; Peck, R. N.; Downs, J. A.	2014	Bmc Infectious Diseases	14	1			10.1186/1471-2334-14-303	Chofle 2014	Excluded (Title & Abstract Phase)	Study did not meet inclusion criteria based on title and abstract
577	Effects of Essential Newborn Care Training on Fresh Stillbirths and Early Neonatal Deaths by Maternal Education	Chomba, E.; Carlo, W. A.; Goudar, S. S.; Jehan, I.; Tshefu, A.; Garces, A.; Parida, S.; Althabe, F.; McClure, E. M.; Derman, R. J.; Goldenberg, R. L.; Bose, C.; Krebs, N. F.; Panigrahi, P.; Buekens, P.; Wallace, D.; Moore, J.; Koso-Thomas, M.; Wright, L. L.	2016	Neonatology	111	1	61-67		10.1159/000447421	Chomba 2016	Excluded (Title & Abstract Phase)	Study did not meet inclusion criteria based on title and abstract
578	The impact of the Safe Delivery Application on knowledge and skills managing postpartum haemorrhage in a low resource setting: a cluster randomized controlled trial in West Wollega region, Ethiopia	Christiansen, A. M. H.; S√∏rensen, B. L.; Boas, I. M.; Bedesa, T.; Fekede, W.; Nielsen, H. S.; Lund, S.	2023	Reproductive Health	20	1			10.1186/s12978-023-01635-7	Christiansen 2023	Excluded (Title & Abstract Phase)	Study did not meet inclusion criteria based on title and abstract
579	Retention in care of infants diagnosed with HIV at birth: Beyond the diagnostic strategy	Christie, M. J.; du Plessis, N. M.	2024	Southern African Journal of Infectious Diseases	39	1			10.4102/sajid.v39i1.589	Christie 2024	Excluded (Title & Abstract Phase)	Study did not meet inclusion criteria based on title and abstract
580	Effect of Phone Text Message Reminders on Compliance with Rabies Post-Exposure Prophylaxis following Dog Bites in Rural Kenya	Chuchu, V. M.; Mutono, N.; Bichanga, P.; Kitala, P. M.; Ksee, D.; Muturi, M.; Mwatondo, A.; Nasimiyu, C.; Akunga, L.; Amiche, A.; Hampson, K.; Thumbi, S. M.	2023	Vaccines	11	6			10.3390/vaccines11061112	Chuchu 2023	Excluded (Title & Abstract Phase)	Study did not meet inclusion criteria based on title and abstract
581	Ultrasound-guided reduction of intussusception in infants in a developing world: saline hydrostatic or pneumatic technique?	Chukwu, I. S.; Ekenze, S. O.; Ezomike, U. O.; Chukwubuike, K. E.; Ekpemo, S. C.	2023	European Journal of Pediatrics	182	3	1049-1056		10.1007/s00431-022-04765-5	Chukwu 2023	Excluded (Title & Abstract Phase)	Study did not meet inclusion criteria based on title and abstract
582	Complicated umbilical hernia in children: An experience in a tertiary hospital in Enugu, Nigeria	Chukwubuike, K. E.	2020	Surgical Practice	24	3	93-96		10.1111/1744-1633.12434	Chukwubuike 2020	Excluded (Title & Abstract Phase)	Study did not meet inclusion criteria based on title and abstract
583	Evaluation of the management of pretreatment HIV drug resistance by oligonucleotide ligation assay: a randomised controlled trial	Chung, M. H.; McGrath, C. J.; Beck, I. A.; Levine, M.; Milne, R. S.; So, I.; Andersen, N.; Dross, S.; Coombs, R. W.; Chohan, B.; Yatich, N.; Kiptinness, C.; Sakr, S. R.; Kiarie, J. N.; Frenkel, L. M.	2020	The Lancet HIV	7	2	e104-e112		10.1016/S2352-3018(19)30337-6	Chung 2020	Excluded (Title & Abstract Phase)	Study did not meet inclusion criteria based on title and abstract
584	Incidence of World Health Organization stage 3 and 4 events, tuberculosis and mortality in untreated, HIV-infected children enrolling in care before 1 year of age: An IeDEA (International epidemiologic databases to evaluate AIDS) East Africa regional analysis	Ciaranello, A.; Lu, Z.; Ayaya, S.; Losina, E.; Musick, B.; Vreeman, R.; Freedberg, K. A.; Abrams, E. J.; Dillabaugh, L.; Doherty, K.; Ssali, J.; Yiannoutsos, C. T.; Wools-Kaloustian, K.	2014	Pediatric Infectious Disease Journal	33	6	623-629		10.1097/INF.0000000000000223	Ciaranello 2014	Excluded (Title & Abstract Phase)	Study did not meet inclusion criteria based on title and abstract
585	Home-based therapy for oedematous malnutrition with ready-to-use therapeutic food	Ciliberto, M.; Manary, M.; Ndekha, M.; Briend, A.; Ashorn, P.	2006	Acta Paediatrica, International Journal of Paediatrics	95	8	1012-1015		10.1080/08035250600606803	Ciliberto 2006	Excluded (Title & Abstract Phase)	Study did not meet inclusion criteria based on title and abstract
586	Assessing the accuracy and generalizability of the preoperative and postoperative Karakiewicz nomograms for renal cell carcinoma: Results from a multicentre European and US study	Cindolo, L.; Chiodini, P.; Brookman-May, S.; De Cobelli, O.; May, M.; Squillacciotti, S.; De Nunzio, C.; Tubaro, A.; Coman, I.; Feciche, B.; Truss, M.; Wirth, M. P.; Dalpiaz, O.; Chromecki, T. F.; Shariat, S. F.; Sanchez-Chapado, M.; Del Carmen Santiago Martin, M.; Rocco, B.; Salzano, L.; Lotrecchiano, G.; Berardinelli, F.; Schips, L.	2013	BJU International	112	5	578-584		10.1111/j.1464-410X.2012.11670.x	Cindolo 2013	Excluded (Title & Abstract Phase)	Study did not meet inclusion criteria based on title and abstract
587	Cesarean section in Senegal: Availability and quality of service	Cisse, C. T.	1998	Cahiers Sante	8	5	369-377			Cisse 1998	Excluded (Title & Abstract Phase)	Study did not meet inclusion criteria based on title and abstract
588	Efficacy and safety of cosibelimab, an anti-PD-L1 antibody, in metastatic cutaneous squamous cell carcinoma	Clingan, P.; Ladwa, R.; Brungs, D.; Harris, D. L.; McGrath, M.; Arnold, S.; Coward, J.; Fourie, S.; Kurochkin, A.; Malan, D. R.; Mant, A.; Sharma, V.; Shue, H.; Tazbirkova, A.; Berciano-Guerrero, M. A.; Charoentum, C.; Dalle, S.; Dechaphunkul, A.; Dudnichenko, O.; Koralewski, P.; Lugowska, I.; Montaudi√©, H.; Mu√±oz-Couselo, E.; Sriuranpong, V.; Oliviero, J.; Desai, J.	2023	Journal for ImmunoTherapy of Cancer	11	10			10.1136/jitc-2023-007637	Clingan 2023	Excluded (Title & Abstract Phase)	Study did not meet inclusion criteria based on title and abstract
589	Does metformin prolong pregnancy in preterm pre-eclampsia? A study protocol for a South African, hospital-based double-blind, randomised, placebo-controlled trial	Cluver, C. A.; Bergman, L.; Imberg, H.; Mol, B. W.; Hall, D.; Bekker, A.; Gordon, A.; Brownfoot, F.; Kaitu‚Äôu-Lino, T. J.; Walker, S. P.; Tong, S.	2024	BMJ Open	14	6			10.1136/bmjopen-2023-082880	Cluver 2024	Excluded (Title & Abstract Phase)	Study did not meet inclusion criteria based on title and abstract
590	Multitype violence exposures and adolescent antiretroviral nonadherence in South Africa	Cluver, L.; Meinck, F.; Toska, E.; Orkin, F. M.; Hodes, R.; Sherr, L.	2018	Aids	32	8	975-983		10.1097/QAD.0000000000001795	Cluver 2018	Excluded (Title & Abstract Phase)	Study did not meet inclusion criteria based on title and abstract
591	An investment case for the prevention and management of rheumatic heart disease in the African Union 2021‚Äì30: a modelling study	Coates, M. M.; Sliwa, K.; Watkins, D. A.; Z√ºhlke, L.; Perel, P.; Berteletti, F.; Eisel√©, J. L.; Klassen, S. L.; Kwan, G. F.; Mocumbi, A. O.; Prabhakaran, D.; Habtemariam, M. K.; Bukhman, G.	2021	The Lancet Global Health	9	7	e957-e966		10.1016/S2214-109X(21)00199-6	Coates 2021	Excluded (Title & Abstract Phase)	Study did not meet inclusion criteria based on title and abstract
592	Long-term pulmonary outcomes and mortality in idiopathic inflammatory myopathies associated with interstitial lung disease	Cobo-Ib√°√±ez, T.; L√≥pez-Longo, F. J.; Joven, B.; Carreira, P. E.; Mu√±oz-Fern√°ndez, S.; Maldonado-Romero, V.; Larena-Grijalba, C.; Cubas, I. L.; Muriel, E. T.; Mateos, C. B.; de la Pe√±a Lefebvre, P. G.; Gomez-Gomez, A.; Nogal, L. B.; P√©rez, A.; Almodovar, R.; Lojo, L.; Ruiz-Guti√©rrez, L.; L√≥pez-Robledillo, J. C.; Garc√≠a de Y√©benes, M. J.; Nu√±o-Nu√±o, L.	2019	Clinical Rheumatology	38	3	803-815		10.1007/s10067-018-4353-2	Cobo-Ib√°√±ez 2019	Excluded (Title & Abstract Phase)	Study did not meet inclusion criteria based on title and abstract
593	Myo-Spain: Spanish Registry of Patients with Idiopathic Inflammatory Myopathy. Methodology	Cobo-Ib√°√±ez, T.; S√°nchez-Piedra, C.; Nu√±o-Nu√±o, L.; Castellv√≠, I.; Carri√≥n-Barber√†, I.; Romero-Bueno, F.; Narv√°ez, J.; Trallero-Aragu√°s, E.; Tomero, E.; Ruiz-Lucea, M. E.; Larena, C.; Carrasco Cubero, C.; Jovan√≠, V.; Barbadillo, C.; Sivera, F.; Belzunegui, J.; P√©rez G√≥mez, A.; G√≥mez G√≥mez, A.; Delgado-Fr√≠as, E.; Pego-Reigosa, J. M.; Joven, B.; Ib√°√±ez, M.; Mart√≠nez-Gonz√°lez, O.…	2022	Reumatologia Clinica	18	5	253-259		10.1016/j.reuma.2021.01.007	Cobo-Ib√°√±ez 2022	Excluded (Title & Abstract Phase)	Study did not meet inclusion criteria based on title and abstract
594	Five-year survival analysis and predictors of death in HIV-positive serology patients attending the Military Hospital of Nampula, Mozambique	Cobre, A. F.; Pedro, C. D. A. A.; Fachi, M. M.; Vilhena, R. O.; Marson, B. M.; Nicobue, V.; Tonin, F. S.; Pontarolo, R.	2020	AIDS Care - Psychological and Socio-Medical Aspects of AIDS/HIV	32	11	1379-1387		10.1080/09540121.2020.1761938	Cobre 2020	Excluded (Title & Abstract Phase)	Study did not meet inclusion criteria based on title and abstract
595	Incidence and Predictors of Tuberculosis-associated IRIS in People With HIV Treated for Tuberculosis: Findings From Reflate TB2 Randomized Trial	Coelho, L. E.; Chazallon, C.; Laureillard, D.; Escada, R.; N'Takpe, J. B.; Timana, I.; Messou, E.; Eholie, S.; Khosa, C.; Chau, G. D.; Cardoso, S. W.; Veloso, V. G.; Delaugerre, C.; Molina, J. M.; Grinsztejn, B.; Marcy, O.; De Castro, N.	2024	Open Forum Infectious Diseases	11	3			10.1093/ofid/ofae035	Coelho 2024	Excluded (Title & Abstract Phase)	Study did not meet inclusion criteria based on title and abstract
596	A severe case of Plasmodium falciparum malaria imported by a French traveler from Cameroon to French Guiana despite regular intake of Artemisia annua herbal tea	Cohen, O.; Boutrou, M.; Nacher, M.; Caumes, E.; Djossou, F.; Epelboin, L.	2023	Revista do Instituto de Medicina Tropical de Sao Paulo	65				10.1590/S1678-9946202365003	Cohen 2023	Excluded (Title & Abstract Phase)	Study did not meet inclusion criteria based on title and abstract
597	Long-term response to combination antiretroviral therapy in HIV-infected children in the Netherlands registered from 1996 to 2012	Cohen, S.; Smit, C.; Van Rossum, A. M. C.; Fraaij, P. L. A.; Wolfs, T. F. W.; Geelen, S. P. M.; Sch√∂lvinck, E. H.; Warris, A.; Scherpbier, H. J.; Pajkrt, D.	2013	Aids	27	16	2567-2575		10.1097/01.aids.0000432451.75980.1b	Cohen 2013	Excluded (Title & Abstract Phase)	Study did not meet inclusion criteria based on title and abstract
598	Effects of quality improvement in health facilities and community mobilization through women's groups on maternal, neonatal and perinatal mortality in three districts of Malawi: MaiKhanda, a cluster randomized controlled effectiveness trial	Colbourn, T.; Nambiar, B.; Bondo, A.; Makwenda, C.; Tsetekani, E.; Makonda-Ridley, A.; Msukwa, M.; Barker, P.; Kotagal, U.; Williams, C.; Davies, R.; Webb, D.; Flatman, D.; Lewycka, S.; Rosato, M.; Kachale, F.; Mwansambo, C.; Costello, A.	2013	International Health	5	3	180-195		10.1093/inthealth/iht011	Colbourn 2013	Excluded (Title & Abstract Phase)	Study did not meet inclusion criteria based on title and abstract
599	Seroconversion rate, mortality, and clinical manifestations associated with the receipt of a human immunodeficiency virus-infected blood transfusion in Kinshasa, Zaire	Colebunders, R.; Ryder, R.; Francis, H.; Nekwei, W.; Bahwe, Y.; Lebughe, I.; Ndilu, M.; Vercauteren, G.; Nseka, K.; Perriens, J.; Van der Stuyft, P.; Quinn, T. C.; Piot, P.	1991	Journal of Infectious Diseases	164	3	450-456			Colebunders 1991	Excluded (Title & Abstract Phase)	Study did not meet inclusion criteria based on title and abstract
600	Long-Term Evolution of Premature Coronary Artery Disease	Collet, J. P.; Zeitouni, M.; Procopi, N.; Hulot, J. S.; Silvain, J.; Kerneis, M.; Thomas, D.; Lattuca, B.; Barthelemy, O.; Lavie-Badie, Y.; Esteve, J. B.; Payot, L.; Brugier, D.; Lopes, I.; Diallo, A.; Vicaut, E.; Montalescot, G.	2019	Journal of the American College of Cardiology	74	15	1868-1878		10.1016/j.jacc.2019.08.1002	Collet 2019	Excluded (Title & Abstract Phase)	Study did not meet inclusion criteria based on title and abstract
601	Tranexamic acid for the prevention of postpartum bleeding in women with anaemia: ¬†Statistical analysis plan for the WOMAN-2 trial: an international, randomised, placebo-controlled trial	Collier, T.; Shakur-Still, H.; Roberts, I.; Balogun, E.; Olayemi, O.; Bello, F. A.; Chaudhri, R.; Muganyizi, P.	2023	Gates Open Research	7				10.12688/gatesopenres.14529.2	Collier 2023	Excluded (Title & Abstract Phase)	Study did not meet inclusion criteria based on title and abstract
602	Outcomes of choledochal cysts with or without intrahepatic involvement in children after extrahepatic cyst excision and Roux-en-Y hepaticojejunostomy	Congo, K.; Lopes, M. F.; Oliveira, P. H.; Matos, H.; Basso, S.; Reis, A.	2012	Annals of Hepatology	11	4	536-543		10.1016/s1665-2681(19)31468-1	Congo 2012	Excluded (Title & Abstract Phase)	Study did not meet inclusion criteria based on title and abstract
603	Pulmonary resection in the prone position for suppurative lung disease in children	Conlan, A. A.; Moyes, D. G.; Schutz, J.; Scoccianti, M.; Abramor, E.; Levy, H.	1986	Journal of Thoracic and Cardiovascular Surgery	92	5	890-893		10.1016/s0022-5223(19)35849-0	Conlan 1986	Excluded (Title & Abstract Phase)	Study did not meet inclusion criteria based on title and abstract
604	Treatment of highly drug-resistant pulmonary tuberculosis	Conradie, F.; Diacon, A. H.; Ngubane, N.; Howell, P.; Everitt, D.; Crook, A. M.; Mendel, C. M.; Egizi, E.; Moreira, J.; Timm, J.; McHugh, T. D.; Wills, G. H.; Bateson, A.; Hunt, R.; van Niekerk, C.; Li, M.; Olugbosi, M.; Spigelman, M.	2020	New England Journal of Medicine	382	10	893-902		10.1056/NEJMoa1901814	Conradie 2020	Excluded (Title & Abstract Phase)	Study did not meet inclusion criteria based on title and abstract
605	Chitinase-3-like 1 is a biomarker of acute kidney injury and mortality in paediatric severe malaria NCT01255215 NCT	Conroy, A. L.; Hawkes, M. T.; Elphinstone, R.; Opoka, R. O.; Namasopo, S.; Miller, C.; John, C. C.; Kain, K. C.	2018	Malaria Journal	17	1			10.1186/s12936-018-2225-5	Conroy 2018	Excluded (Full Text Phase)	Does not include a risk assessment tool, only identifies risk factors
606	Parenteral artemisinins are associated with reduced mortality and neurologic deficits and improved long-term behavioral outcomes in children with severe malaria	Conroy, A. L.; Opoka, R. O.; Bangirana, P.; Namazzi, R.; Okullo, A. E.; Georgieff, M. K.; Cusick, S.; Idro, R.; Ssenkusu, J. M.; John, C. C.	2021	Bmc Medicine	19	1			10.1186/s12916-021-02033-1	Conroy 2021	Included	Meets Inclusion Criteria. Category of Paper: Intervention
607	Plasma Amino Acid Concentrations in Children with Severe Malaria Are Associated with Mortality and Worse Long-term Kidney and Cognitive Outcomes	Conroy, A. L.; Tran, T. M.; Bond, C.; Opoka, R. O.; Datta, D.; Liechty, E. A.; Bangirana, P.; Namazzi, R.; Idro, R.; Cusick, S.; Ssenkusu, J. M.; John, C. C.	2022	Journal of Infectious Diseases	226	12	2215-2225		10.1093/infdis/jiac392	Conroy 2022	Excluded (Full Text Phase)	Does not include a risk assessment tool, only identifies risk factors
608	Up to 11 years of experience with the Melody valved stent in the right ventricular outflow tract	Cools, B.; Brown, S.; Budts, W.; Heying, R.; Troost, E.; Boshoff, D.; Eyskens, B.; Gewillig, M.	2018	EuroIntervention	14	9	e988-e994		10.4244/EIJ-D-18-00054	Cools 2018	Excluded (Title & Abstract Phase)	Study did not meet inclusion criteria based on title and abstract
609	Pulmonary artery banding as 'open end' palliation of systemic right ventricles: An interim analysis	Cools, B.; Brown, S. C.; Louw, J. J.; Heying, R.; Meyns, B.; Gewillig, M.	2012	European Journal of Cardio-thoracic Surgery	41	4	913-918		10.1093/ejcts/ezr078	Cools 2012	Excluded (Title & Abstract Phase)	Study did not meet inclusion criteria based on title and abstract
610	The spectrum of clinical problems and outcome in infants in a neonatal unit	Cooper, P. A.; Rothberg, A. D.; Thomson, P. D.; Cohn, R. J.	1983	South African Medical Journal	64	15	574-577			Cooper 1983	Excluded (Title & Abstract Phase)	Study did not meet inclusion criteria based on title and abstract
611	Analysis of Outcomes in Ischemic vs Nonischemic Cardiomyopathy in Patients with Atrial Fibrillation: A Report from the GARFIELD-AF Registry
612	Mapping subnational HIV mortality in six Latin American countries with incomplete vital registration systems	Cork, M. A.; Henry, N. J.; Watson, S.; Croneberger, A. J.; Baumann, M.; Letourneau, I. D.; Yang, M.; Serfes, A. L.; Abbas, J.; Abbasi, N.; Abbastabar, H.; Abreu, L. G.; Abu-Gharbieh, E.; Achappa, B.; Adabi, M.; Adal, T. G.; Adegbosin, A. E.; Adekanmbi, V.; Adetokunboh, O. O.; Agudelo-Botero, M.; Ahinkorah, B. O.; Ahmadi, K.; Ahmed, M. B.; Alhassan, R. K.; Alipour, V.; Almasi-Hashiani, A.; Alvis-G…	2021	Bmc Medicine	19	1			10.1186/s12916-020-01876-4	Cork 2021	Excluded (Title & Abstract Phase)	Study did not meet inclusion criteria based on title and abstract
613	Temporal changes in programme outcomes among adult patients initiating antiretroviral therapy across South Africa, 2002-2007	Cornell, M.; Grimsrud, A.; Fairall, L.; Fox, M. P.; Van Cutsem, G.; Giddy, J.; Wood, R.; Prozesky, H.; Mohapi, L.; Graber, C.; Egger, M.; Boulle, A.; Myer, L.	2010	Aids	24	14	2263-2270		10.1097/QAD.0b013e32833d45c5	Cornell 2010	Excluded (Title & Abstract Phase)	Study did not meet inclusion criteria based on title and abstract
614	Age in antiretroviral therapy programmes in South Africa: A retrospective, multicentre, observational cohort study	Cornell, M.; Johnson, L. F.; Schomaker, M.; Tanser, F.; Maskew, M.; Wood, R.; Prozesky, H.; Giddy, J.; Stinson, K.; Egger, M.; Boulle, A.; Myer, L.	2015	The Lancet HIV	2	9	e368-e375		10.1016/S2352-3018(15)00113-7	Cornell 2015	Excluded (Title & Abstract Phase)	Study did not meet inclusion criteria based on title and abstract
615	Gender Differences in Survival among Adult Patients Starting Antiretroviral Therapy in South Africa: A Multicentre Cohort Study	Cornell, M.; Schomaker, M.; Garone, D. B.; Giddy, J.; Hoffmann, C. J.; Lessells, R.; Maskew, M.; Prozesky, H.; Wood, R.; Johnson, L. F.; Egger, M.; Boulle, A.; Myer, L.; Ndirangu, J.; Hoffmann, C. J.; Chi, B.; Wood, R.; Dickinson, D.; Garone, D. B.; Phiri, S.; Giddy, J.; Chimbetete, C.; Oosterhout, J.; Eley, B.; Pestilli, S.; Fritz, C.; MacPhail, P.; Technau, K.; Moultrie, H.; Davies, M. A.; Bohl…	2012	Plos Medicine	9	9			10.1371/journal.pmed.1001304	Cornell 2012	Excluded (Title & Abstract Phase)	Study did not meet inclusion criteria based on title and abstract
616	Endocarditis-related cerebral aneurysms: Radiologic changes with treatment	Corr, P.; Wright, M.; Handler, L. C.	1995	American Journal of Neuroradiology	16	4	745-748			Corr 1995	Excluded (Title & Abstract Phase)	Study did not meet inclusion criteria based on title and abstract
617	Adult Cerebral Malaria: Acute and Subacute Imaging Findings, Long-term Clinical Consequences	Coughlan, C.; J√§ger, H. R.; Brealey, D.; Carletti, F.; Hyare, H.; Pattnaik, R.; Sahu, P. K.; Mohanty, S.; Logan, S.; Hoffmann, A.; Wassmer, S. C.; Checkley, A. M.	2024	Clinical Infectious Diseases	78	2	457-460		10.1093/cid/ciad651	Coughlan 2024	Excluded (Title & Abstract Phase)	Study did not meet inclusion criteria based on title and abstract
618	Delayed intracerebral and subdural hematomas after ventriculo-peritoneal shunt in a child: A case report and review of the literature	Coulibaly, O.; Dama, M.; Diallo, O.; Li, G.; Sogoba, Y.; Kanikomo, D.	2016	Neurochirurgie	62	2	105-107		10.1016/j.neuchi.2016.01.003	Coulibaly 2016	Excluded (Title & Abstract Phase)	Study did not meet inclusion criteria based on title and abstract
619	Clinical characteristics and outcomes of HIV-infected children diagnosed with kaposi sarcoma in malawi and botswana	Cox, C. M.; El-Mallawany, N. K.; Kabue, M.; Kovarik, C.; Schutze, G. E.; Kazembe, P. N.; Mehta, P. S.	2013	Pediatric Blood and Cancer	60	8	1274-1280		10.1002/pbc.24516	Cox 2013	Excluded (Title & Abstract Phase)	Study did not meet inclusion criteria based on title and abstract
620	Nutritional status, hospitalization and mortality among patients with sickle cell anemia in Tanzania	Cox, S. E.; Makani, J.; Fulford, A. J.; Komba, A. N.; Soka, D.; Williams, T. N.; Newton, C. R.; Marsh, K.; Prentice, A. M.	2011	Haematologica	96	7	948-953		10.3324/haematol.2010.028167	Cox 2011	Excluded (Title & Abstract Phase)	Study did not meet inclusion criteria based on title and abstract
621	Seizures and status epilepticus in childhood cerebral malaria	Crawley, J.; Smith, S.; Kirkham, F.; Muthinji, P.; Waruiru, C.; Marsh, K.	1996	QJM: An International Journal of Medicine	89	8	591-597		10.1093/qjmed/89.8.591	Crawley 1996	Excluded (Title & Abstract Phase)	Study did not meet inclusion criteria based on title and abstract
622	The common long-QT syndrome mutation KCNQ1/A341V causes unusually severe clinical manifestations in patients with different ethnic backgrounds: Toward a mutation-specific risk stratification	Crotti, L.; Spazzolini, C.; Schwartz, P. J.; Shimizu, W.; Denjoy, I.; Schulze-Bahr, E.; Zaklyazminskaya, E. V.; Swan, H.; Ackerman, M. J.; Moss, A. J.; Wilde, A. A. M.; Horie, M.; Brink, P. A.; Insolia, R.; De Ferrari, G. M.; Crimi, G.	2007	Circulation	116	21	2366-2375		10.1161/CIRCULATIONAHA.107.726950	Crotti 2007	Excluded (Title & Abstract Phase)	Study did not meet inclusion criteria based on title and abstract
623	Australasian randomised trial to evaluate the role of maternal intramuscular dexamethasone versus betamethasone prior to preterm birth to increase survival free of childhood neurosensory disability (A*STEROID): Study protocol	Crowther, C. A.; Harding, J. E.; Middleton, P. F.; Andersen, C. C.; Ashwood, P.; Robinson, J. S.	2013	Bmc Pregnancy and Childbirth	13				10.1186/1471-2393-13-104	Crowther 2013	Excluded (Title & Abstract Phase)	Study did not meet inclusion criteria based on title and abstract
624	Breast cancer survival in Soweto, Johannesburg, South Africa: A receptor-defined cohort of women diagnosed from 2009 to 11	Cubasch, H.; Dickens, C.; Joffe, M.; Duarte, R.; Murugan, N.; Tsai Chih, M.; Moodley, K.; Sharma, V.; Ayeni, O.; Jacobson, J. S.; Neugut, A. I.; McCormack, V.; Ruff, P.	2018	Cancer Epidemiology	52		120-127		10.1016/j.canep.2017.12.007	Cubasch 2018	Excluded (Title & Abstract Phase)	Study did not meet inclusion criteria based on title and abstract
625	Impact of COVID-19 in nutritional and functional status of survivors admitted in intensive care units during the first outbreak. Preliminary results of the NUTRICOVID study	Cuerda, C.; S√°nchez L√≥pez, I.; Gil Mart√≠nez, C.; Merino Viveros, M.; Velasco, C.; Cevallos Pe√±afiel, V.; Ma√≠z Jim√©nez, M.; Gonzalo, I.; Gonz√°lez-S√°nchez, V.; Ramos Carrasco, A.; D√≠az Guardiola, P.; Marcuello Foncillas, C.; Sampedro-N√∫√±ez, M. A.; Morato Mart√≠nez, M.; Galicia, I.; Modro√±o M√≥stoles, N.; Blanca Mart√≠nez-Barbeito, M.; Mola Reyes, L.; Navea Aguilera, C.; Arhip, L.; Del O…	2022	Clinical Nutrition	41	12	2934-2939		10.1016/j.clnu.2021.11.017	Cuerda 2022	Excluded (Title & Abstract Phase)	Study did not meet inclusion criteria based on title and abstract
626	Internal hernia with volvulus after major abdominal reconstructions in pediatric urology ‚Äì An infrequently reported and potentially devastating complication	Cull, J. N.; Jacobson, D. L.; Lau, G. A.; Cartwright, P. C.; Wallis, M. C.; Skarda, D.; Swendiman, R.; Schaeffer, A. J.	2023	Journal of Pediatric Urology	19	4	402.e1-402.e7		10.1016/j.jpurol.2023.04.030	Cull 2023	Excluded (Title & Abstract Phase)	Study did not meet inclusion criteria based on title and abstract
627	Comparing infection profiles of expectant mothers with covid-19 and impacts on maternal and perinatal outcomes between the first two waves of the pandemic	Cu√±arro-L√≥pez, Y.; Pintado-Recarte, P.; Hern√°ndez-Mart√≠n, C.; Paya-Mart√≠nez, P.; L√≥pez-P√©rez, R.; Cueto-Hern√°ndez, I.; Ruiz-Labarta, J.; Cano-Valderrama, √ì; Mart√≠nez-P√©rez, √ì; Bravo-Arribas, C.; Ortega, M. A.; De Le√≥n-Luis, J. A.	2021	Journal of Personalized Medicine	11	7			10.3390/jpm11070599	Cu√±arro-L√≥pez 2021	Excluded (Title & Abstract Phase)	Study did not meet inclusion criteria based on title and abstract
628	Fetoscopic endoluminal tracheal occlusion (FETO) for congenital diaphragmatic hernia in Australia and New Zealand: Are we willing, able, both or neither?	Cundy, T. P.; Gardener, G. J.; Andersen, C. C.; Kirby, C. P.; McBride, C. A.; Teague, W. J.	2014	Journal of Paediatrics and Child Health	50	3	226-233		10.1111/jpc.12457	Cundy 2014	Excluded (Title & Abstract Phase)	Study did not meet inclusion criteria based on title and abstract
629	Effect of concomitant HIV infection on presentation and outcome of rotavirus gastroenteritis in Malawian children	Cunliffe, N. A.; Gondwe, J. S.; Kirkwood, C. D.; Graham, S. M.; Nhlane, N. M.; Thindwa, B. D. M.; Dove, W.; Broadhead, R. L.; Molyneux, M. E.; Hart, C. A.	2001	Lancet	358	9281	550-555		10.1016/S0140-6736(01)05706-3	Cunliffe 2001	Excluded (Title & Abstract Phase)	Study did not meet inclusion criteria based on title and abstract
630	Blunt liver trauma in children	Cywes, S.; Bass, D. H.; Rode, H.; Millar, A. J. W.	1991	Injury	22	4	310-315		10.1016/0020-1383(91)90013-5	Cywes 1991	Excluded (Title & Abstract Phase)	Study did not meet inclusion criteria based on title and abstract
631	The Global, Regional, and National Burden of Adult Lip, Oral, and Pharyngeal Cancer in 204 Countries and Territories: A Systematic Analysis for the Global Burden of Disease Study 2019	Da Cunha, A. R.; Compton, K.; Xu, R.; Mishra, R.; Drangsholt, M. T.; Antunes, J. L. F.; Kerr, A. R.; Acheson, A. R.; Lu, D.; Wallace, L. E.; Kocarnik, J. M.; Fu, W.; Dean, F. E.; Pennini, A.; Henrikson, H. J.; Alam, T.; Ababneh, E.; Abd-Elsalam, S.; Abdoun, M.; Abidi, H.; Abubaker Ali, H.; Abu-Gharbieh, E.; Adane, T. D.; Addo, I. Y.; Ahmad, A.; Ahmad, S.; Ahmed Rashid, T.; Akonde, M.; Al Hamad, H…	2023	Jama Oncology	9	10	1401-1416		10.1001/jamaoncol.2023.2960	DaCunha 2023	Excluded (Title & Abstract Phase)	Study did not meet inclusion criteria based on title and abstract
632	Kidney complications in 107 Fanconi anemia patients submitted to hematopoietic cell transplantation	da Cunha, M. M.; Barreto, F. C.; Nichele, S.; Trennepohl, J.; Ribeiro, L.; Loth, G.; Koliski, A.; de Almeida Pinto Jardim, T.; Mello, A.; Pasquini, R.; de Castro Sylvestre, L.; Bonfim, C.	2022	European Journal of Pediatrics	181	2	715-723		10.1007/s00431-021-04263-0	daCunha 2022	Excluded (Title & Abstract Phase)	Study did not meet inclusion criteria based on title and abstract
633	Cystic fibrosis in low and middle-income countries (LMIC): A view from four different regions of the world	da Silva Filho, L. V. R. F.; Zampoli, M.; Cohen-Cymberknoh, M.; Kabra, S. K.	2021	Paediatric Respiratory Reviews	38		37-44		10.1016/j.prrv.2020.07.004	daSilvaFilho 2021	Excluded (Title & Abstract Phase)	Study did not meet inclusion criteria based on title and abstract
634	Mortality and complications in Omani patients with beta-thalassemia major: a long-term follow-up study	Daar, S.; Al-Naamani, K.; de Sanctis, V.; Al Rahbi, S.; Zedjali, S.; Khan, H.; Panjwani, V. K.; Al-Khabori, M.	2023	Acta Biomedica	94	4			10.23750/abm.v94i5.14856	Daar 2023	Excluded (Title & Abstract Phase)	Study did not meet inclusion criteria based on title and abstract
635	Low risk of death, but substantial program attrition, in pediatric HIV treatment cohorts in sub-saharan Africa	Dabis, F.; Mbori-Ngacha, D.; Arrive, E.; Kyabayinze, D.; Marquis, B.; Namale, L.; Olet, S.; Tumwesigye, N.; Azondekon, A.; Kabor√©, A. Z.; Boulle, A.; Coetzee, D.; Violari, A.; Jokhan, R.; Ondoa-Onama, C.; Abrams, E.; Sunioh, F.; Sy, H. S.; Ndiaye, F. L.; Massawe, H.; Massawe, A.; Kiwanuka, J.; Chipepo, K.; Mwiya, M.; Renner, L.; Goka, B.; Wemin, L.; Pascoe, M.; Nanyonga, M.; Sylla, M.; Dicko-Tra…	2008	Journal of Acquired Immune Deficiency Syndromes	49	5	523-531		10.1097/QAI.0b013e31818aadce	Dabis 2008	Excluded (Title & Abstract Phase)	Study did not meet inclusion criteria based on title and abstract
636	Scorpion envenoming in the North of Mali (West Africa): Epidemiological, clinical and therapeutic aspects	Dabo, A.; Golou, G.; Traor√©, M. S.; Diarra, N.; Goyffon, M.; Doumbo, O.	2011	Toxicon	58	2	154-158		10.1016/j.toxicon.2011.05.004	Dabo 2011	Excluded (Title & Abstract Phase)	Study did not meet inclusion criteria based on title and abstract
637	Outcome of Down patients with repaired versus unrepaired atrioventricular septal defect	Daene, M.; De Pauw, L.; De Meester, P.; Troost, E.; Moons, P.; Gewillig, M.; Rega, F.; Van De Bruaene, A.; Budts, W.	2023	International Journal of Cardiology Congenital Heart Disease	12				10.1016/j.ijcchd.2023.100452	Daene 2023	Excluded (Title & Abstract Phase)	Study did not meet inclusion criteria based on title and abstract
638	Hemispheric brain abscess: A review of 46 cases	Dakurah, T. K.; Iddrissu, M.; Wepeba, G.; Nuamah, I.	2006	West African Journal of Medicine	25	2	126-129			Dakurah 2006	Excluded (Title & Abstract Phase)	Study did not meet inclusion criteria based on title and abstract
639	Practice of exclusive breastfeeding and its associated factors in a suburban area in Angola: A cross-sectional study	Dalcastagn√™, S. V.; Giugliani, E. R. J.; Nunes, L. N.; Hauser, L.; Giugliani, C.	2018	Sao Paulo Medical Journal	136	6	533-542		10.1590/1516-3180.2018.0262161118	Dalcastagn√™ 2018	Excluded (Title & Abstract Phase)	Study did not meet inclusion criteria based on title and abstract
640	A case report of cervical neurofibrosarcoma: Clinical presentation, treatment and outcome	Dalil, A.; Fokouo Fogha, V.; Evehe Vokwely, J.; Sougou, E.; Miloundja, J.	2018	International Journal of Surgery Case Reports	42		175-178		10.1016/j.ijscr.2017.12.019	Dalil 2018	Excluded (Title & Abstract Phase)	Study did not meet inclusion criteria based on title and abstract
641	Predictors of mortality among children at a¬†tertiary hospital in Tanzania: a cohort study	Damian, D. K.; Furia, F. F.; Leyna, G.	2024	Egyptian Pediatric Association Gazette	72	1			10.1186/s43054-024-00271-5	Damian 2024	Excluded (Title & Abstract Phase)	Study did not meet inclusion criteria based on title and abstract
642	CD4-guided structured antiretroviral treatment interruption strategy in HIV-infected adults in west Africa (Trivacan ANRS 1269 trial): a randomised trial	Danel, C.; Moh, R.; Minga, A.; Anzian, A.; Ba-Gomis, O.; Kanga, C.; Nzunetu, G.; Gabillard, D.; Rouet, F.; Sorho, S.; Chaix, M. L.; Eholi√©, S.; Menan, H.; Sauvageot, D.; Bissagnene, E.; Salamon, R.; Anglaret, X.	2006	Lancet	367	9527	1981-1989		10.1016/S0140-6736(06)68887-9	Danel 2006	Excluded (Title & Abstract Phase)	Study did not meet inclusion criteria based on title and abstract
643	Metal-on-metal resurfacing of the hip in patients under the age of 55 years with osteoarthritis	Daniel, J.; Pynsent, P. B.; McMinn, D. J. W.	2004	Journal of Bone and Joint Surgery - Series B	86	2	177-184		10.1302/0301-620X.86B2.14600	Daniel 2004	Excluded (Title & Abstract Phase)	Study did not meet inclusion criteria based on title and abstract
644	Measles during pregnancy. 16 Case reports	Dao, B.; Koalaga, A. P.; Ki Zerbo, G.; Bambara, M.; Bazie, A. J.	1997	Journal De Gynecologie Obstetrique Et Biologie De La Reproduction	26	6	606-609			Dao 1997	Excluded (Title & Abstract Phase)	Study did not meet inclusion criteria based on title and abstract
645	Epidemiological, clinical, and therapeutic characteristics of beh√ßet's disease: A monocentric study in Tunisia	Daoud, F.; Rachdi, I.; Somai, M.; Zaouak, A.; Hammami, H.; Ouederni, M.; Maamouri, R.; Zoubeidi, H.; Tougorti, M.; Ksouri, J.; Dhaou, B. B.; Aydi, Z.; Cheour, M.; Boussema, F.; Fenniche, S.	2021	Pan African Medical Journal	40				10.11604/pamj.2021.40.13.19146	Daoud 2021	Excluded (Title & Abstract Phase)	Study did not meet inclusion criteria based on title and abstract
646	Vitamin A and zinc supplementation among pregnant women to prevent placental malaria: A randomized, double-blind, placebo-controlled trial in Tanzania	Darling, A. M.; Mugusi, F. M.; Etheredge, A. J.; Gunaratna, N. S.; Abioye, A. I.; Aboud, S.; Duggan, C.; Mongi, R.; Spiegelman, D.; Roberts, D.; Hamer, D. H.; Ain, K. C.; Fawzi, W. W.	2017	American Journal of Tropical Medicine and Hygiene	96	4	826-834		10.4269/ajtmh.16-0599	Darling 2017	Excluded (Title & Abstract Phase)	Study did not meet inclusion criteria based on title and abstract
647	Hematopoietic cell transplantation for Diamond Blackfan anemia: A report from the Pediatric Group of the Brazilian Bone Marrow Transplantation Society	Darrigo, L. G.; Loth, G.; Kuwahara, C.; Vieira, A.; Colturato, V.; Rodrigues, A. L.; Arcuri, L.; Fernandes, J.; Macedo, A.; Tavares, R.; Gomes, A.; Ribeiro, L.; Seber, A.; Zecchin, V.; de Souza, M.; Calixto, R.; Pasquini, R.; Flowers, M.; Rocha, V.; Bonfim, C.	2020	European Journal of Haematology	105	4	426-433		10.1111/ejh.13463	Darrigo 2020	Excluded (Title & Abstract Phase)	Study did not meet inclusion criteria based on title and abstract
648	Self-administered tuberculosis treatment outcomes in a tribal population on the Indo-Myanmar border, Nagaland, India	Das, M.; Isaakidis, P.; Shenoy, R.; Anicete, R.; Sharma, H. K.; Ao, I.; Osah, K.; Mansoor, H.; Saranchuk, P.; Abraham, S.	2014	PLoS One	9	9			10.1371/journal.pone.0108186	Das 2014	Excluded (Title & Abstract Phase)	Study did not meet inclusion criteria based on title and abstract
649	Symptomatic and asymptomatic enteric protozoan parasitic infection and their association with subsequent growth parameters in under five children in South Asia and sub-Saharan Africa	Das, R.; Palit, P.; Haque, M. A.; Levine, M. M.; Kotloff, K. L.; Nasrin, D.; Hossain, M. J.; Sur, D.; Ahmed, T.; Breiman, R. F.; Freeman, M. C.; Faruque, A. S. G.	2023	Plos Neglected Tropical Diseases	17	10-Oct			10.1371/journal.pntd.0011687	Das 2023	Excluded (Title & Abstract Phase)	Study did not meet inclusion criteria based on title and abstract
650	24-Month Clinical, Immuno-Virological Outcomes, and HIV Status Disclosure in Adolescents Living With Perinatally-Acquired HIV in the IeDEA-COHADO Cohort in Togo and C√¥te d'Ivoire, 2015‚Äì2017	Dassi Tchoupa Revegue, M. H.; Takassi, U. E.; Tanoh Eboua, F.; Desmonde, S.; Amoussou-Bouah, U. B.; Bakai, T. A.; Jesson, J.; Dahourou, D. L.; Malateste, K.; Aka-Dago-Akribi, H.; Raynaud, J. P.; Arriv√©, E.; Leroy, V.	2021	Frontiers in Pediatrics	9				10.3389/fped.2021.582883	DassiTchoupaRevegue 2021	Excluded (Title & Abstract Phase)	Study did not meet inclusion criteria based on title and abstract
651	Small bowel metastases from a testicular choriocarcinoma revealed by gastrointestinal bleeding: A case report	Dassouli, C.; Manjra, C. E.; Errami, A. A.; Oubaha, S.; Samlani, Z.; Krati, K.	2021	Pan African Medical Journal	39				10.11604/pamj.2021.39.259.30325	Dassouli 2021	Excluded (Title & Abstract Phase)	Study did not meet inclusion criteria based on title and abstract
652	Effect of antiretroviral therapy care interruptions on mortality in children living with HIV	Davies, C.; Johnson, L.; Sawry, S.; Chimbetete, C.; Eley, B.; Vinikoor, M.; Technau, K. G.; Ehmer, J.; Rabie, H.; Phiri, S.; Tanser, F.; Malisita, K.; Fatti, G.; Osler, M.; Wood, R.; Newton, S.; Haas, A.; Davies, M. A.	2022	Aids	36	5	729-737		10.1097/QAD.0000000000003194	Davies 2022	Excluded (Title & Abstract Phase)	Study did not meet inclusion criteria based on title and abstract
653	Reducing CD4 monitoring in children on antiretroviral therapy with virologic suppression	Davies, M. A.; Ford, N.; Rabie, H.; Fatti, G.; Stinson, K.; Giddy, J.; Tanser, F.; Technau, K. G.; Sawry, S.; Eley, B.; Wood, R.; Mofenson, L. M.; Keiser, O.; Boulle, A.	2015	Pediatric Infectious Disease Journal	34	12	1361-1364		10.1097/INF.0000000000000912	Davies 2015	Excluded (Title & Abstract Phase)	Study did not meet inclusion criteria based on title and abstract
654	Outcomes of the South African national antiretroviral treatment programme for children: The IeDEA southern Africa collaboration	Davies, M. A.; Keiser, O.; Technau, K.; Eley, B.; Rabie, H.; Van Cutsem, G.; Giddy, J.; Wood, R.; Boulle, A.; Egger, M.; Moultrie, H.	2009	South African Medical Journal	99	10	730-737			Davies 2009	Excluded (Title & Abstract Phase)	Study did not meet inclusion criteria based on title and abstract
655	Prognosis of children with HIV-1 infection starting antiretroviral therapy in Southern Africa: A collaborative analysis of treatment programs	Davies, M. A.; May, M.; Bolton-Moore, C.; Chimbetete, C.; Eley, B.; Garone, D.; Giddy, J.; Moultrie, H.; Ndirangu, J.; Phiri, S.; Rabie, H.; Technau, K. G.; Wood, R.; Boulle, A.; Egger, M.; Keiser, O.	2014	Pediatric Infectious Disease Journal	33	6	608-616		10.1097/INF.0000000000000214	Davies 2014	Excluded (Title & Abstract Phase)	Study did not meet inclusion criteria based on title and abstract
656	Incidence and predictors of mortality among children co-infected with tuberculosis and human immunodeficiency virus at public hospitals in Southern Ethiopia	Dawit, Z.; Abebe, S.; Dessu, S.; Mesele, M.; Sahile, S.; Ajema, D.	2021	PLoS One	16	6-Jun			10.1371/journal.pone.0253449	Dawit 2021	Excluded (Title & Abstract Phase)	Study did not meet inclusion criteria based on title and abstract
657	Incidence and prevalence of hypertension among HIV-TB co-infected participants accessing treatment: A five-year prospective cohort analysis	Dawood, H.; Yende-Zuma, N.; Singh, U.; Moodley, M. C.; Ramruthan, J.; Naidoo, K.	2024	PLoS One	19	1-Jan			10.1371/journal.pone.0297224	Dawood 2024	Excluded (Title & Abstract Phase)	Study did not meet inclusion criteria based on title and abstract
658	Efficacy of a bivalent (D614‚Äâ+‚ÄâB.1.351) SARS-CoV-2 recombinant protein vaccine with AS03 adjuvant in adults: a phase 3, parallel, randomised, modified double-blind, placebo-controlled trial	Dayan, G. H.; Rouphael, N.; Walsh, S. R.; Chen, A.; Grunenberg, N.; Allen, M.; Antony, J.; Asante, K. P.; Bhate, A. S.; Beresnev, T.; Bonaparte, M. I.; Celle, M.; Ceregido, M. A.; Corey, L.; Dobrianskyi, D.; Fu, B.; Grillet, M. H.; Keshtkar-Jahromi, M.; Juraska, M.; Kee, J. J.; Kibuuka, H.; Koutsoukos, M.; Masotti, R.; Michael, N. L.; Neuzil, K. M.; Reynales, H.; Robb, M. L.; Villag√≥mez Mart√≠ne…	2023	The Lancet Respiratory Medicine	11	11	975-990		10.1016/S2213-2600(23)00263-1	Dayan 2023	Excluded (Title & Abstract Phase)	Study did not meet inclusion criteria based on title and abstract
659	A review of five cases of fetal congenital anomalies diagnosed during prenatal ultrasound: Management problems and limitations	Dayyabu, A. L.; Makama, D. L.; Avidime, A. R.; Yusuf, M.	2016	Donald School Journal of Ultrasound in Obstetrics and Gynecology	10	2	136-142		10.5005/jp-journals-10009-1456	Dayyabu 2016	Excluded (Title & Abstract Phase)	Study did not meet inclusion criteria based on title and abstract
660	Midwife-assisted planned home birth: An essential component of improving the safety of childbirth in Sub-Saharan Africa	Dayyabu, A. L.; Murtala, Y.; Gr√ºnebaum, A.; McCullough, L. B.; Arabin, B.; Levene, M. I.; Brent, R. L.; Monni, G.; Sen, C.; Makatsariya, A.; Chervenak, F. A.	2019	Journal of Perinatal Medicine	47	1	16-21		10.1515/jpm-2018-0066	Dayyabu 2019	Excluded (Title & Abstract Phase)	Study did not meet inclusion criteria based on title and abstract
661	Use of healthcare resources and costs of acute cardioembolic stroke management in the Region of Madrid: The CODICE Study	de Andr√©s-Nogales, F.; Vivancos Mora, J.; Barriga Hern√°ndez, F. J.; D√≠az Otero, F.; Izquierdo Esteban, L.; Ortega-Casarrubios, M. √Å; Castillo Moreno, L.; Xim√©nez-Carrillo Rico, √Å; Mart√≠n Torres, M. P.; G√≥mez-Escalonilla Escobar, C. I.; Torres Gonz√°lez, C.; de Salas-Cansado, M.; Casado G√≥mez, M. √Å; Soto √Ålvarez, J.; Gil-N√∫√±ez, A.; IzquierdoEste-ban, L.; Montojo Villasanta, T.; √Ålvar…	2015	Neurologia	30	9	536-544		10.1016/j.nrl.2014.06.002	deAndr√©s-Nogales 2015	Excluded (Title & Abstract Phase)	Study did not meet inclusion criteria based on title and abstract
662	The unique features of pediatric HIV-1 in sub-Saharan Africa	De Baets, A. J.; Ramet, J.; Msellati, P.; Lepage, P.	2008	Current Hiv Research	6	4	351-362		10.2174/157016208785132491	DeBaets 2008	Excluded (Title & Abstract Phase)	Study did not meet inclusion criteria based on title and abstract
663	Evolution of an influenza pandemic in 13 countries from 5 continents monitored by protein microarray from neonatal screening bloodspots	De Bruin, E.; Loeber, J. G.; Meijer, A.; Castillo, G. M.; Cepeda, M. L. G.; Torres-Sep√∫lveda, M. R.; Borrajo, G. J. C.; Caggana, M.; Giguere, Y.; Meyer, M.; Fukushi, M.; Devi, A. R. R.; Khneisser, I.; Vilarinho, L.; von D√∂beln, U.; Torresani, T.; Mackenzie, J.; Zutt, I.; Schipper, M.; Elvers, L. H.; Koopmans, M. P. G.	2014	Journal of Clinical Virology	61	1	74-80		10.1016/j.jcv.2014.06.020	DeBruin 2014	Excluded (Title & Abstract Phase)	Study did not meet inclusion criteria based on title and abstract
664	Lafora-body disease with optic atrophy, macular degeneration and cardiac failure	De Graaf, A. S.; Ancker, E.; Rutherfoord, G. S.; Van der Walt, J. J.; Rossouw, D. J.	1989	Journal of the Neurological Sciences	93	1	69-84		10.1016/0022-510X(89)90162-7	DeGraaf 1989	Excluded (Title & Abstract Phase)	Study did not meet inclusion criteria based on title and abstract
665	Gene-educational attainment interactions in a multi-ancestry genome-wide meta-analysis identify novel blood pressure loci	de las Fuentes, L.; Sung, Y. J.; Noordam, R.; Winkler, T.; Feitosa, M. F.; Schwander, K.; Bentley, A. R.; Brown, M. R.; Guo, X.; Manning, A.; Chasman, D. I.; Aschard, H.; Bartz, T. M.; Bielak, L. F.; Campbell, A.; Cheng, C. Y.; Dorajoo, R.; Hartwig, F. P.; Horimoto, A. R. V. R.; Li, C.; Li-Gao, R.; Liu, Y.; Marten, J.; Musani, S. K.; Ntalla, I.; Rankinen, T.; Richard, M.; Sim, X.; Smith, A. V.; T…	2021	Molecular Psychiatry	26	6	2111-2125		10.1038/s41380-020-0719-3	delasFuentes 2021	Excluded (Title & Abstract Phase)	Study did not meet inclusion criteria based on title and abstract
666	"Early" or timely discharge in kangaroo mother care: Evidence and experience	de Leon-Mendoza, S.; Mokhachane, M.	2011	Current Women's Health Reviews	7	3	270-277		10.2174/157340411796355135	deLeon-Mendoza 2011	Included	Meets Inclusion Criteria. Category of Paper: Intervention
667	Prognostic value of virological and immunological responses after 6 months of antiretroviral treatment in adults with HIV-1 infection in sub-Saharan Africa	De Luca, A.; Marazzi, M. C.; Mancinelli, S.; Ceffa, S.; Altan, A. M. D.; Buonomo, E.; Prosperi, M. C. F.; Pedruzzi, B.; Noorjehan, A. M.; Scarcella, P.; Liotta, G.; Palombi, L.	2012	Journal of Acquired Immune Deficiency Syndromes	59	3	236-244		10.1097/QAI.0b013e31824276e9	DeLuca 2012	Excluded (Title & Abstract Phase)	Study did not meet inclusion criteria based on title and abstract
668	Acinic cell carcinoma of the parotid gland: Timeo Danaos et dona ferentes? A multicenter retrospective analysis focusing on survival outcome	De Luca, P.; de Campora, L.; Tassone, D.; Atturo, F.; Colangeli, R.; Petruzzi, G.; Fermi, M.; Molinari, G.; Abeshi, A.; Cintoli, G.; Lo Manto, A.; Togo, G.; Ricciardiello, F.; Condorelli, P.; Raso, F.; Di Stadio, A.; Salzano, G.; Esposito, E.; D‚ÄôEcclesia, A.; Radici, M.; Iemma, M.; Vigili, M. G.; Salzano, F. A.; Magaldi, L.; Cassano, M.; Dallan, I.; Pellini, R.; Presutti, L.; Ionna, F.; de Camp…	2022	European Archives of Oto-Rhino-Laryngology	279	12	5821-5829		10.1007/s00405-022-07481-w	DeLuca 2022	Excluded (Title & Abstract Phase)	Study did not meet inclusion criteria based on title and abstract
669	Risk factors for hepatocellular carcinoma recurrence and survival after liver transplantation in patients with HCV-related cirrhosis	de Oliveira Vidal, R. I.; de Oliveira Vidal, E. I.; de Bragan√ßa Pereira, B.; Assane, C. C.; Ribeiro, A.; do Nascimento, E. M.; Romeiro, F. G.; Filho, J. R.	2020	Biomed Research International	2020				10.1155/2020/1487593	deOliveiraVidal 2020	Excluded (Title & Abstract Phase)	Study did not meet inclusion criteria based on title and abstract
670	Fibrodysplasia Ossificans Progressiva: What Have We Achieved and Where Are We Now? Follow-up to the 2015 Lorentz Workshop	de Ruiter, R. D.; Smilde, B. J.; Pals, G.; Bravenboer, N.; Knaus, P.; Schoenmaker, T.; Botman, E.; S√°nchez-Duffhues, G.; Pacifici, M.; Pignolo, R. J.; Shore, E. M.; van Egmond, M.; Van Oosterwyck, H.; Kaplan, F. S.; Hsiao, E. C.; Yu, P. B.; Bocciardi, R.; De Cunto, C. L.; Longo Ribeiro Delai, P.; de Vries, T. J.; Hilderbrandt, S.; Jaspers, R. T.; Keen, R.; Koolwijk, P.; Morhart, R.; Netelenbos, …	2021	Frontiers in Endocrinology	12				10.3389/fendo.2021.732728	deRuiter 2021	Excluded (Title & Abstract Phase)	Study did not meet inclusion criteria based on title and abstract
671	Disease-specific quality of life as part of the long-term follow-up for children born with esophageal atresia in an academic unit in South Africa - A pilot study	De Vos, C.; Dellenmark-Blom, M.; Sikwete, F. M.; Sidler, D.; Van Wyk, L.; Goussard, P.	2024	Diseases of the Esophagus	37	7			10.1093/dote/doae016	DeVos 2024	Excluded (Title & Abstract Phase)	Study did not meet inclusion criteria based on title and abstract
672	Preschool asthma: Key messages to the paediatric registrar‚Ä¶	de Waal, P. J.	2019	Current Allergy and Clinical Immunology	32	4	211-216			deWaal 2019	Excluded (Title & Abstract Phase)	Study did not meet inclusion criteria based on title and abstract
673	Cocaine-related aortic dissection: Lessons from the international registry of acute aortic dissection	Dean, J. H.; Woznicki, E. M.; O'Gara, P.; Montgomery, D. G.; Trimarchi, S.; Myrmel, T.; Pyeritz, R. E.; Harris, K. M.; Suzuki, T.; Braverman, A. C.; Hughes, G. C.; Kline-Rogers, E.; Nienaber, C. A.; Isselbacher, E. M.; Eagle, K. A.; Bossone, E.	2014	American Journal of Medicine	127	9	878-885		10.1016/j.amjmed.2014.05.005	Dean 2014	Excluded (Title & Abstract Phase)	Study did not meet inclusion criteria based on title and abstract
674	Prevalence and Perinatal Outcomes of Singleton Term Breech Delivery in Wolisso Hospital, Oromia Region, Southern Ethiopia: A Cross-Sectional Study	Debero Mere, T.; Beyene Handiso, T.; Mekiso, A. B.; Selamu Jifar, M.; Aliye Ibrahim, S.; Bilato, D. T.	2017	Journal of Environmental and Public Health	2017				10.1155/2017/9413717	DeberoMere 2017	Excluded (Title & Abstract Phase)	Study did not meet inclusion criteria based on title and abstract
675	Influence of lost to follow up from antiretroviral therapy among retroviral infected patients at tuberculosis centers in public hospitals of benishangul-gumuz, ethiopia	Degavi, G.	2021	HIV/AIDS - Research and Palliative Care	13		315-327		10.2147/HIV.S306257	Degavi 2021	Excluded (Title & Abstract Phase)	Study did not meet inclusion criteria based on title and abstract
676	Can probiotics reduce diarrhea and infant mortality in Africa? the project of a pilot study	Del Piano, M.; Coggiola, F.; Pane, M.; Amoruso, A.; Nicola, S.; Mogna, L.	2016	Journal of Clinical Gastroenterology	50		S120-S123		10.1097/MCG.0000000000000677	DelPiano 2016	Excluded (Title & Abstract Phase)	Study did not meet inclusion criteria based on title and abstract
677	Vitamin D Metabolites in Mother‚ÄìInfant Dyads and Associated Clinical Outcomes in a Population of Nigerian Women	Delair, S.; Anderson-Berry, A.; Olateju, E.; Akaba, G.; Medugu, N.; Lyden, E.; Kaufmann, M.; Jones, G.; Anigilaje, E.; Thairu, Y.; Kocmich, N.; Ajose, T.; Olanipekun, G.; Rezac-Elgohary, A.; Obaro, S.; Hanson, C.	2024	Nutrients	16	12			10.3390/nu16121857	Delair 2024	Excluded (Title & Abstract Phase)	Study did not meet inclusion criteria based on title and abstract
678	Incidence of retinopathy of prematurity in very-low-birth-weight infants born at Kalafong Hospital, Pretoria	Delport, S. D.; Swanepoel, J. C.; Odendaal, P. J. L.; Roux, P.	2002	South African Medical Journal	92	12	986-990			Delport 2002	Excluded (Title & Abstract Phase)	Study did not meet inclusion criteria based on title and abstract
679	Knowledge and attitude towards preconception care and associated factors among women of reproductive age with chronic disease in Amhara region referral hospitals, Ethiopia, 2022	Demeke, M.; Yetwale, F.; Mulaw, Z.; Yehualashet, D.; Gashaw, A.; Agegn Mengistie, B.	2024	BMC Women's Health	24	1			10.1186/s12905-024-02994-4	Demeke 2024	Excluded (Title & Abstract Phase)	Study did not meet inclusion criteria based on title and abstract
680	Time to death and its predictors among adult patients on mechanical ventilation admitted to intensive care units in West Amhara comprehensive specialized hospitals, Ethiopia: a retrospective follow-up study	Demem, K.; Tesfahun, E.; Nigussie, F.; Shibabaw, A. T.; Ayenew, T.; Messelu, M. A.	2024	BMC Anesthesiology	24	1			10.1186/s12871-024-02495-9	Demem 2024	Excluded (Title & Abstract Phase)	Study did not meet inclusion criteria based on title and abstract
681	Physostigmine in hyoscyamus niger intoxication: Is it an antidote myth?	Demirel, B.; Avcƒ±, S.	2019	Indian Journal of Public Health Research and Development	10	12	1359-1362		10.37506/vl0/U2/2019/ijphrd/192560	Demirel 2019	Excluded (Title & Abstract Phase)	Study did not meet inclusion criteria based on title and abstract
682	Determinants of preeclampsia among mothers attending perinatal care in Gurage zone public hospitals, Ethiopia, matched case control study	Demissie Beketie, E.; Tesfaye Tafese, W.; Zeleke Shiferaw, B.; Asfaw Tilahun, G.; Alemayehu Gebretsadik, M.; Desalegn Suraj, K.; Tadesse Mengistie, B.; Yassin Ali, F.; Mekonnen Assefa, Z.; Walle Berriea, F.; Eshetu Teke, N.	2022	International Journal of Africa Nursing Sciences	17				10.1016/j.ijans.2022.100453	DemissieBeketie 2022	Excluded (Title & Abstract Phase)	Study did not meet inclusion criteria based on title and abstract
683	Treatment of ventriculoperitoneal shunt infection and ventriculitis caused by Acinetobacter baumannii: A case report	Demoz, G. T.; Alebachew, M.; Legesse, Y.; Ayalneh, B.	2018	Journal of Medical Case Reports	12	1			10.1186/s13256-018-1680-5	Demoz 2018	Excluded (Title & Abstract Phase)	Study did not meet inclusion criteria based on title and abstract
684	Malaria Control by Mass Drug Administration with Artemisinin plus Piperaquine on Grande Comore Island, Union of Comoros	Deng, C.; Wu, W.; Yuan, Y.; Li, G.; Zhang, H.; Zheng, S.; Li, M.; Tan, R.; Wang, Y.; Nadia, J.; Feng, D.; Li, D.; Wu, Z.; Xu, Q.; Li, C.; Wang, Z.; Liang, Y.; Doehl, J. S. P.; Su, X.; Bacar, A.; Abdallah, K. S.; Mohamed, H.; Mliva, A. M.; Wellems, T. E.; Song, J.	2023	Open Forum Infectious Diseases	10	3			10.1093/ofid/ofad076	Deng 2023	Excluded (Title & Abstract Phase)	Study did not meet inclusion criteria based on title and abstract
685	A systematic review and meta-analysis comparing arthroplasty and internal fixation in the treatment of elderly displaced femoral neck fractures	Deng, J.; Wang, G.; Li, J.; Wang, S.; Li, M.; Yin, X.; Zhang, L.; Tang, P.	2021	OTA International	4	1			10.1097/OI9.0000000000000117	Deng 2021	Excluded (Title & Abstract Phase)	Study did not meet inclusion criteria based on title and abstract
686	Cervical cancer in Africa	Denny, L.; Anorlu, R.	2012	Cancer Epidemiology Biomarkers and Prevention	21	9	1434-1438		10.1158/1055-9965.EPI-12-0334	Denny 2012	Excluded (Title & Abstract Phase)	Study did not meet inclusion criteria based on title and abstract
687	Outcome is unchanged by adding vincristine upfront to the Malawi 28-day protocol for endemic Burkitt lymphoma	Depani, S.; Banda, K.; Bailey, S.; Israels, T.; Chagaluka, G.; Molyneux, E.	2015	Pediatric Blood and Cancer	62	11	1929-1934		10.1002/pbc.25612	Depani 2015	Excluded (Title & Abstract Phase)	Study did not meet inclusion criteria based on title and abstract
688	Factors Affecting Acute Respiratory Rate Change Among Under-Five Children Hospitalized with Severe Pneumonia: A Longitudinal Study	Derebe, M. A.; Tegegne, A. S.; Fenta, H. M.	2022	Turkiye Klinikleri Pediatri	31	2	74-84		10.5336/pediatr.2021-83974	Derebe 2022	Excluded (Title & Abstract Phase)	Study did not meet inclusion criteria based on title and abstract
689	Defaulters from antiretroviral treatment in Jimma University Specialized Hospital, Southwest Ethiopia	Deribe, K.; Hailekiros, F.; Biadgilign, S.; Amberbir, A.; Beyene, B. K.	2008	Tropical Medicine and International Health	13	3	328-333		10.1111/j.1365-3156.2008.02006.x	Deribe 2008	Excluded (Title & Abstract Phase)	Study did not meet inclusion criteria based on title and abstract
690	Five-year results of a treatment program for chronic hepatitis B in Ethiopia	Desalegn, H.; Orlien, S. M. S.; Aberra, H.; Mamo, E.; Grude, S.; Hommersand, K.; Berhe, N.; Gundersen, S. G.; Johannessen, A.	2023	Bmc Medicine	21	1			10.1186/s12916-023-03082-4	Desalegn 2023	Excluded (Title & Abstract Phase)	Study did not meet inclusion criteria based on title and abstract
691	Mapping geographical inequalities in access to drinking water and sanitation facilities in low-income and middle-income countries, 2000-17	Deshpande, A.; Miller-Petrie, M. K.; Lindstedt, P. A.; Baumann, M. M.; Johnson, K. B.; Blacker, B. F.; Abbastabar, H.; Abd-Allah, F.; Abdelalim, A.; Abdollahpour, I.; Abegaz, K. H.; Abejie, A. N.; Abreu, L. G.; Abrigo, M. R. M.; Abualhasan, A.; Accrombessi, M. M. K.; Adamu, A. A.; Adebayo, O. M.; Adedeji, I. A.; Adedoyin, R. A.; Adekanmbi, V.; Adetokunboh, O. O.; Adhikari, T. B.; Afarideh, M.; Ag…	2020	The Lancet Global Health	8	9	e1162-e1185		10.1016/S2214-109X(20)30278-3	Deshpande 2020	Excluded (Title & Abstract Phase)	Study did not meet inclusion criteria based on title and abstract
692	Youth, unemployment, and male gender predict mortality in AIDS patients started on HAART in Nigeria	DeSilva, M. B.; Merry, S. P.; Fischer, P. R.; Rohrer, J. E.; Isichei, C. O.; Cha, S. S.	2009	AIDS Care - Psychological and Socio-Medical Aspects of AIDS/HIV	21	1	70-77		10.1080/09540120802017636	DeSilva 2009	Excluded (Title & Abstract Phase)	Study did not meet inclusion criteria based on title and abstract
693	Age-specific mortality rate ratios in adolescents and youth aged 10-24 years living with perinatally versus nonperinatally acquired HIV	Desmonde, S.; Ciaranello, A. L.; Malateste, K.; Musick, B.; Patten, G.; Vu, A. T.; Edmonds, A.; Neilan, A. M.; Duda, S. N.; Wools-Kaloustian, K.; Davies, M. A.; Leroy, V.	2021	Aids	35	4	625-632		10.1097/QAD.0000000000002765	Desmonde 2021	Excluded (Title & Abstract Phase)	Study did not meet inclusion criteria based on title and abstract
694	Time-varying age- and CD4-stratified rates of mortality and WHO stage 3 and stage 4 events in children, adolescents and youth 0 to 24 years living with perinatally acquired HIV, before and after antiretroviral therapy initiation in the paediatric IeDEA Global Cohort Consortium	Desmonde, S.; Neilan, A. M.; Musick, B.; Patten, G.; Chokephaibulkit, K.; Edmonds, A.; Duda, S. N.; Malateste, K.; Wools-Kaloustian, K.; Ciaranello, A. L.; Davies, M. A.; Leroy, V.	2020	Journal of the International Aids Society	23	10			10.1002/jia2.25617	Desmonde 2020	Excluded (Title & Abstract Phase)	Study did not meet inclusion criteria based on title and abstract
695	Histoplasmosis Caused by Histoplasma capsulatum var. duboisii: A Comprehensive Review of Cases from 1993 to 2019	Develoux, M.; Amona, F. M.; Hennequin, C.	2021	Clinical Infectious Diseases	73	3	E543-E549		10.1093/cid/ciaa1304	Develoux 2021	Excluded (Title & Abstract Phase)	Study did not meet inclusion criteria based on title and abstract
696	Surgical treatment for tracheobronchial carcinoid tumors: A 16-year experience	Dewan, R. K.; Kesieme, E. B.; Ramchandani, R.	2012	Asian Cardiovascular and Thoracic Annals	20	1	53-57		10.1177/0218492311433775	Dewan 2012	Excluded (Title & Abstract Phase)	Study did not meet inclusion criteria based on title and abstract
697	Neonatal mortality and coverage of essential newborn interventions 2010 - 2013: A prospective, population-based study from low-middle income countries	Dhaded, S. M.; Somannavar, M. S.; Vernekar, S. S.; Goudar, S. S.; Mwenche, M.; Derman, R.; Moore, J. L.; Patel, A.; Pasha, O.; Esamai, F.; Garces, A.; Althabe, F.; Chomba, E.; Liechty, E. A.; Hambidge, K. M.; Krebs, N. F.; Berrueta, M.; Ciganda, A.; Hibberd, P. L.; Goldenberg, R. L.; McClure, E. M.; Koso-Thomas, M.; Manasyan, A.; Carlo, W. A.	2015	Reproductive Health	12	2			10.1186/1742-4755-12-S2-S6	Dhaded 2015	Excluded (Title & Abstract Phase)	Study did not meet inclusion criteria based on title and abstract
698	Deep infections after endoprosthetic replacement operations in orthopedic oncology patients	Dhanoa, A.; Ajit Singh, V.; Elbahri, H.	2015	Surgical Infections	16	3	323-332		10.1089/sur.2014.049	Dhanoa 2015	Excluded (Title & Abstract Phase)	Study did not meet inclusion criteria based on title and abstract
699	The intersecting pandemics of tuberculosis and COVID-19: population-level and patient-level impact, clinical presentation, and corrective interventions	Dheda, K.; Perumal, T.; Moultrie, H.; Perumal, R.; Esmail, A.; Scott, A. J.; Udwadia, Z.; Chang, K. C.; Peter, J.; Pooran, A.; von Delft, A.; von Delft, D.; Martinson, N.; Loveday, M.; Charalambous, S.; Kachingwe, E.; Jassat, W.; Cohen, C.; Tempia, S.; Fennelly, K.; Pai, M.	2022	The Lancet Respiratory Medicine	10	6	603-622		10.1016/S2213-2600(22)00092-3	Dheda 2022	Excluded (Title & Abstract Phase)	Study did not meet inclusion criteria based on title and abstract
700	Early treatment outcomes and HIV status of patients with extensively drug-resistant tuberculosis in South Africa: a retrospective cohort study	Dheda, K.; Shean, K.; Zumla, A.; Badri, M.; Streicher, E. M.; Page-Shipp, L.; Willcox, P.; John, M. A.; Reubenson, G.; Govindasamy, D.; Wong, M.; Padanilam, X.; Dziwiecki, A.; van Helden, P. D.; Siwendu, S.; Jarand, J.; Menezes, C. N.; Burns, A.; Victor, T.; Warren, R.; Grobusch, M. P.; van der Walt, M.; Kvasnovsky, C.	2010	The Lancet	375	9728	1798-1807		10.1016/S0140-6736(10)60492-8	Dheda 2010	Excluded (Title & Abstract Phase)	Study did not meet inclusion criteria based on title and abstract
701	A rare presentation of rhino-orbital-cutaneous mucormycosis in an immunocompetent patient: a case report	Dhiyantari, N. P. A. R.; Lutfi, D.; Susilo, D. H.; Kristyono, I.; Widya, A.	2024	Pan African Medical Journal	48				10.11604/pamj.2024.48.13.43454	Dhiyantari 2024	Excluded (Title & Abstract Phase)	Study did not meet inclusion criteria based on title and abstract
702	Root replacement surgery versus more conservative management during type A acute aortic dissection repair	Di Eusanio, M.; Trimarchi, S.; Peterson, M. D.; Myrmel, T.; Hughes, G. C.; Korach, A.; Sundt, T. M.; Di Bartolomeo, R.; Greason, K.; Khoynezhad, A.; Appoo, J. J.; Folesani, G.; De Vincentiis, C.; Montgomery, D. G.; Isselbacher, E. M.; Eagle, K. A.; Nienaber, C. A.; Patel, H. J.	2014	Annals of Thoracic Surgery	98	6	2078-2084		10.1016/j.athoracsur.2014.06.070	DiEusanio 2014	Excluded (Title & Abstract Phase)	Study did not meet inclusion criteria based on title and abstract
703	Severe infectious complications of circumcision	Diabat√©, I.; Karama, H.; B√¢, A.; Thiam, M.	2017	Journal de Pediatrie et de Puericulture	30	6-May	213-218		10.1016/j.jpp.2017.09.002	Diabat√© 2017	Excluded (Title & Abstract Phase)	Study did not meet inclusion criteria based on title and abstract
704	Management of circumcision complications	Diabat√©, I.; Ondo, C. Z.; Diallo, H. D.; Thiam, M.; B√¢, A.	2017	Sexologies	26	3	169-175		10.1016/j.sexol.2016.10.003	Diabat√© 2017	Excluded (Title & Abstract Phase)	Study did not meet inclusion criteria based on title and abstract
705	Childhood mortality during and after acute illness in Africa and south Asia: a prospective cohort study	Diallo, A. H.; Sayeem Bin Shahid, A. S. M.; Khan, A. F.; Saleem, A. F.; Singa, B. O.; Gnoumou, B. S.; Tigoi, C.; Otieno, C. A.; Bourdon, C.; Oduol, C. O.; Lancioni, C. L.; Manyasi, C.; McGrath, C. J.; Maronga, C.; Lwanga, C.; Brals, D.; Ahmed, D.; Mondal, D.; Denno, D. M.; Mangale, D. I.; Chimezi, E.; Mbale, E.; Mupere, E.; Mamun, G. M. S.; Ouedraogo, I.; Berkley, J. A.; Njirammadzi, J.; Mukisa, …	2022	The Lancet Global Health	10	5	e673-e684		10.1016/S2214-109X(22)00118-8	Diallo 2022	Excluded (Full Text Phase)	Does not include a risk assessment tool, only identifies risk factors
706	Characterising paediatric mortality during and after acute illness in Sub-Saharan Africa and South Asia: a secondary analysis of the CHAIN cohort using a machine learning approach	Diallo, A. H.; Sayeem Bin Shahid, A. S. M.; Khan, A. F.; Saleem, A. F.; Singa, B. O.; Gnoumou, B. S.; Tigoi, C.; Otieno, C. A.; Bourdon, C.; Oduol, C. O.; Lancioni, C. L.; Manyasi, C.; McGrath, C. J.; Maronga, C.; Lwanga, C.; Brals, D.; Ahmed, D.; Mondal, D.; Denno, D. M.; Mangale, D. I.; Chimezi, E.; Mbale, E.; Mupere, E.; Mamun, G. M. S.; Ouedraogo, I.; Githinji, G.; Berkley, J. A.; Njirammadzi…	2023	EClinicalMedicine	57				10.1016/j.eclinm.2023.101838	Diallo 2023	Included	Meets Inclusion Criteria. Category of Paper: Risk Assessment Tool
707	Auto-immune hepatitis in Senegal: Results of a retrospective study performed at H√¥pital Principal de Dakar	Diallo, I.; Mbaye, P. S.; Ndiaye, B.; Thioub, A.; Diop, Y.; Gning, S. B.; Fall, F.	2013	Journal Africain d'Hepato-Gastroenterologie	7	3	134-138		10.1007/s12157-013-0472-1	Diallo 2013	Excluded (Title & Abstract Phase)	Study did not meet inclusion criteria based on title and abstract
708	Profiles of Elderly People Infected with HIV and Response to Antiretroviral Treatment in Burkina Faso: A Retrospective Cohort Study	Diallo, I.; Meda, N.; Ou√©draogo, S.; Poda, A.; Hema, A.; Sagna, Y.; Sawadogo, L. M.; Drabo, Y. J.; Ouedraogo, D. D.	2017	Journal of the International Association of Providers of Aids Care	16	4	405-411		10.1177/2325957417709088	Diallo 2017	Excluded (Title & Abstract Phase)	Study did not meet inclusion criteria based on title and abstract
709	Salmonella Durban meningitis: case report and genomics study	Diasi, C. N.; Ceyssens, P. J.; Vodolazkaia, A.; Mukovnikova, M.; Dorval, S.; Bauraind, O.; Mattheus, W.	2023	Bmc Infectious Diseases	23	1			10.1186/s12879-023-08308-7	Diasi 2023	Excluded (Title & Abstract Phase)	Study did not meet inclusion criteria based on title and abstract
710	The effectiveness of text messaging programs on adherence to treatment regimens among adults aged 18 to 45 years diagnosed with asthma: A systematic review protocol	DiBello, K. K.; Boyar, K. L.; Abrenica, S. C.; Worral, P. S.	2013	JBI Database of Systematic Reviews and Implementation Reports	11	8	170-185		10.11124/jbisrir-2013-950	DiBello 2013	Excluded (Title & Abstract Phase)	Study did not meet inclusion criteria based on title and abstract
711	Clinical characteristics and outcomes of traumatic brain injury in patients admitted to surgical ward of Jimma Medical Center, Southwest Ethiopia: a prospective observational follow-up study	Dibera, G. B.; Yizengaw, M. A.; Yadeta, G. L.; Iticha, D. D.; Gamachu, B.; Legesse, B. T.	2024	BMJ Open	14	2			10.1136/bmjopen-2023-080598	Dibera 2024	Excluded (Title & Abstract Phase)	Study did not meet inclusion criteria based on title and abstract
712	Global, regional, and national age-sex-specific mortality and life expectancy, 1950-2017: A systematic analysis for the Global Burden of Disease Study 2017	Dicker, D.; Nguyen, G.; Abate, D.; Abate, K. H.; Abay, S. M.; Abbafati, C.; Abbasi, N.; Abbastabar, H.; Abd-Allah, F.; Abdela, J.; Abdelalim, A.; Abdel-Rahman, O.; Abdi, A.; Abdollahpour, I.; Abdulkader, R. S.; Abdurahman, A. A.; Abebe, H. T.; Abebe, M.; Abebe, Z.; Abebo, T. A.; Aboyans, V.; Abraha, H. N.; Abrham, A. R.; Abu-Raddad, L. J.; Abu-Rmeileh, N. M. E.; Accrombessi, M. M. K.; Acharya, P.…	2018	The Lancet	392	10159	1684-1735		10.1016/S0140-6736(18)31891-9	Dicker 2018	Excluded (Title & Abstract Phase)	Study did not meet inclusion criteria based on title and abstract
713	Reasons for hospitalization in HIV-infected children in West Africa	Dicko, F.; Desmonde, S.; Koumakpai, S.; Dior-Mbodj, H.; Kou√©ta, F.; Baeta, N.; Kon√©, N.; Akakpo, J.; Signate Sy, H.; Ye, D.; Renner, L.; Lewden, C.; Leroy, V.; Zannou, D. M.; Ahouada, C.; Ahomadegb√©, C.; Bashi, J.; Gougounon-Hou√™to, A.; Azon-Kouanou, A.; Houngb√©, F.; Sehonou, J.; Koumakpa√Ø, S.; Alihonou, F.; D'Almeida, M.; Hodonou, I.; Hounhoui, G.; Sagbo, G.; Tossa-Bagnan, L.; Adjide, H.; …	2014	Journal of the International Aids Society	17				10.7448/IAS.17.1.18818	Dicko 2014	Excluded (Title & Abstract Phase)	Study did not meet inclusion criteria based on title and abstract
714	Evolution and patterns of global health financing 1995-2014: Development assistance for health, and government, prepaid private, and out-of-pocket health spending in 184 countries	Dieleman, J.; Campbell, M.; Chapin, A.; Eldrenkamp, E.; Fan, V. Y.; Haakenstad, A.; Kates, J.; Liu, Y.; Matyasz, T.; Micah, A.; Reynolds, A.; Sadat, N.; Schneider, M. T.; Sorensen, R.; Evans, T.; Evans, D.; Kurowski, C.; Tandon, A.; Abbas, K. M.; Abera, S. F.; Ahmad Kiadaliri, A.; Ahmed, K. Y.; Ahmed, M. B.; Alam, K.; Alizadeh-Navaei, R.; Alkerwi, A.; Amini, E.; Ammar, W.; Amrock, S. M.; Antonio,…	2017	The Lancet	389	10083	1981-2004		10.1016/S0140-6736(17)30874-7	Dieleman 2017	Excluded (Title & Abstract Phase)	Study did not meet inclusion criteria based on title and abstract
715	COVID-19 in hospitalized HIV-positive and HIV-negative patients: A matched study	D√≠ez, C.; Del Romero-Raposo, J.; Mican, R.; L√≥pez, J. C.; Blanco, J. R.; Calzado, S.; Samperiz, G.; Portilla, J.; Garc√≠a-Fraile, L. J.; Guti√©rrez, F.; G√≥mez-Sirvent, J. L.; Su√°rez-Garc√≠a, I.; Amador, C.; Novella, M.; Arribas, J. R.; Moreno, S.; Gonz√°lez-Garc√≠a, J.; Jarr√≠n, I.; Berenguer, J.; Moreno, S.; Jarr√≠n, I.; Dalmau, D.; Navarro, M. L.; Gonz√°lez, M. I.; Garcia, F.; Poveda, E.; I…	2021	Hiv Medicine	22	9	867-876		10.1111/hiv.13145	D√≠ez 2021	Excluded (Title & Abstract Phase)	Study did not meet inclusion criteria based on title and abstract
716	Profile of Surgically-treated Metastatic Extremity Bone Tumours at a University Hospital in Hong Kong	Dim, E. M.; Yau, C. H. R.; Ho, W. Y. K.; Lam, Y. L.	2018	Journal of Orthopaedics, Trauma and Rehabilitation	24		8-Jan		10.1016/j.jotr.2017.03.002	Dim 2018	Excluded (Title & Abstract Phase)	Study did not meet inclusion criteria based on title and abstract
717	Retinoblastoma	Dimaras, H.; Kimani, K.; Dimba, E. A. O.; Gronsdahl, P.; White, A.; Chan, H. S. L.; Gallie, B. L.	2012	The Lancet	379	9824	1436-1446		10.1016/S0140-6736(11)61137-9	Dimaras 2012	Excluded (Title & Abstract Phase)	Study did not meet inclusion criteria based on title and abstract
718	International retrospective study of allogeneic hematopoietic cell transplantation for activated PI3K-delta syndrome	Dimitrova, D.; Nademi, Z.; Maccari, M. E.; Ehl, S.; Uzel, G.; Tomoda, T.; Okano, T.; Imai, K.; Carpenter, B.; Ip, W.; Rao, K.; Worth, A. J. J.; Laberko, A.; Mukhina, A.; N√©ven, B.; Moshous, D.; Speckmann, C.; Warnatz, K.; Wehr, C.; Abolhassani, H.; Aghamohammadi, A.; Bleesing, J. J.; Dara, J.; Dvorak, C. C.; Ghosh, S.; Kang, H. J.; Markelj, G.; Modi, A.; Bayer, D. K.; Notarangelo, L. D.; Schulz,…	2022	Journal of Allergy and Clinical Immunology	149	1	410-421.e7		10.1016/j.jaci.2021.04.036	Dimitrova 2022	Excluded (Title & Abstract Phase)	Study did not meet inclusion criteria based on title and abstract
719	Broad ligament ectopic pregnancy at 18 weeks: diagnosis and management in a resource-limited setting (a case report)	Dingom, M. A. N.; Tsuala, J. F.; Ntsama, J. A. M.; Tatsipie, W. L. M.; Kamdem, D. E.; Alima, J. M.; Essiben, F.	2023	Pan African Medical Journal	46				10.11604/pamj.2023.46.40.39598	Dingom 2023	Excluded (Title & Abstract Phase)	Study did not meet inclusion criteria based on title and abstract
720	Predictors of prolonged hospitalization among children aged 2‚Äì59‚ÄÖmonths with severe community-acquired pneumonia in public hospitals of Benishangul-Gumuz Region, Ethiopia: a multicenter retrospective follow-up study	Dinku, H.; Amare, D.; Mulatu, S.; Abate, M. D.	2023	Frontiers in Pediatrics	11				10.3389/fped.2023.1189155	Dinku 2023	Excluded (Title & Abstract Phase)	Study did not meet inclusion criteria based on title and abstract
721	Management of acquired cholesteatoma in children: A 15 year review in ENT service of CHNU de FANN Dakar	Diom, E. S.; Cisse, Z.; Tall, A.; Ndiaye, M.; Pegbessou, E.; Ndiaye, I. C.; Diallo, B. K.; Diouf, R.; Diop, E. M.	2013	International Journal of Pediatric Otorhinolaryngology	77	12	1998-2003		10.1016/j.ijporl.2013.09.021	Diom 2013	Excluded (Title & Abstract Phase)	Study did not meet inclusion criteria based on title and abstract
722	Management of genital prolapse: Experience of one african surgery department	Diop, B.; Niang, M. M.; Ba, P. A.; Ka, S.; Wilson, E.; Wane, Y.; Sarr√©, S. M.	2018	Journal of Gynecologic Surgery	34	6	285-289		10.1089/gyn.2017.0136	Diop 2018	Excluded (Title & Abstract Phase)	Study did not meet inclusion criteria based on title and abstract
723	Systematic screening for cervical cancer in Dakar region: Prevalence and correlation with biological and socio-demographic parameters	Diouf, D.; Diop, G.; Diarra, C. A. T.; Ngom, A. I.; Niane, K.; Ndiaye, M.; Ka, S.; Faye, O.; Dem, A.	2020	Infectious Agents and Cancer	15	1			10.1186/s13027-020-00290-y	Diouf 2020	Excluded (Title & Abstract Phase)	Study did not meet inclusion criteria based on title and abstract
724	Clinical aspects of paediatric visceral leishmaniasis in North-west Ethiopia	Diro, E.; Lynen, L.; Gebregziabiher, B.; Assefa, A.; Lakew, W.; Belew, Z.; Hailu, A.; Boelaert, M.; van Griensven, J.	2015	Tropical Medicine and International Health	20	1	16-Aug		10.1111/tmi.12407	Diro 2015	Excluded (Title & Abstract Phase)	Study did not meet inclusion criteria based on title and abstract
725	BabyGel pilot: A pilot cluster randomised trial of the provision of alcohol handgel to postpartum mothers to prevent neonatal and young infant infection-related morbidity in the community	Ditai, J.; Abeso, J.; Odeke, N. M.; Mobbs, N.; Dusabe-Richards, J.; Mudoola, M.; Carrol, E. D.; Olupot-Olupot, P.; Storr, J.; Medina-Lara, A.; Gladstone, M.; Faragher, E. B.; FaragherWeeks, A. D.	2019	Pilot and Feasibility Studies	5	1			10.1186/s40814-019-0432-7	Ditai 2019	Excluded (Title & Abstract Phase)	Study did not meet inclusion criteria based on title and abstract
726	Surgical treatment and outcome of 195 cases of non acute subdural haematoma at the Yaound√© Central Hospital: The need for landmarked burr holes	Djientcheu, V. P.; Esiene, A.; Yamgoue, T.; Tchaleu, B.; Ze Minkande, J.	2011	African Journal of Neurological Sciences	30	2				Djientcheu 2011	Excluded (Title & Abstract Phase)	Study did not meet inclusion criteria based on title and abstract
727	Efficacy and safety of pyronaridine-artesunate (PYRAMAX) for the treatment of P. falciparum uncomplicated malaria in African pregnant women (PYRAPREG): study protocol for a phase 3, non-inferiority, randomised open-label clinical trial	Djimde, M.; Tshiongo, J. K.; Muhindo, H. M.; Tinto, H.; Sevene, E.; Traore, M.; Vala, A.; MacUacua, S.; Kabore, B.; Dabira, E. D.; Erhart, A.; Diakite, H.; Keita, M.; Piqueras, M.; Gonz√°lez, R.; Menendez, C.; Dorlo, T. P. C.; Sagara, I.; Mens, P.; Schallig, H.; D'Alessandro, U.; Kayentao, K.	2023	BMJ Open	13	10			10.1136/bmjopen-2022-065295	Djimde 2023	Excluded (Title & Abstract Phase)	Study did not meet inclusion criteria based on title and abstract
728	Particularities of surgical management of benign multinodular goiters at the Army's Teaching Hospital, (HIA-UTH) of Cotonou, Benin	Do Santos Zounon, A.; Attolou, G.; Vodouhe, U.; Adjibabi, W.; Vignikin-Yehouessi, B.; Page, C.	2019	Medecine d'Afrique Noire	66	7	370-378			DoSantosZounon 2019	Excluded (Title & Abstract Phase)	Study did not meet inclusion criteria based on title and abstract
729	Regional variation of Guillain-Barr√© syndrome	Doets, A. Y.; Verboon, C.; van den Berg, B.; Harbo, T.; Cornblath, D. R.; Willison, H. J.; Islam, Z.; Attarian, S.; Barroso, F. A.; Bateman, K.; Benedetti, L.; van den Bergh, P.; Casasnovas, C.; Cavaletti, G.; Chavada, G.; Claeys, K. G.; Dardiotis, E.; Davidson, A.; van Doorn, P. A.; Feasby, T. E.; Galassi, G.; Gorson, K. C.; Hartung, H. P.; Hsieh, S. T.; Hughes, R. A. C.; Illa, I.; Islam, B.; Ku…	2018	Brain	141	10	2866-2877		10.1093/brain/awy232	Doets 2018	Excluded (Title & Abstract Phase)	Study did not meet inclusion criteria based on title and abstract
730	The increasing use of the WHO Safe Childbirth Checklist: lessons learned at the Yaound√© Gynaeco-Obstetric and Paediatric Hospital, Cameroon	Dohbit, J. S.; Woks, N. I. E.; Koudjine, C. H.; Tafen, W.; Foumane, P.; Bella, A. L.; Ogu, R. N.; Angwafo, F. F.	2021	Bmc Pregnancy and Childbirth	21	1			10.1186/s12884-021-03966-4	Dohbit 2021	Excluded (Title & Abstract Phase)	Study did not meet inclusion criteria based on title and abstract
731	Apparent failure of one injection of benzathine penicillin G for syphilis during pregnancy in human immunodeficiency virus-seronegative African women	Donders, G. G. G.; Desmyter, J.; Hooft, P.; Dewet, G. H.	1997	Sexually Transmitted Diseases	24	2	94-101		10.1097/00007435-199702000-00007	Donders 1997	Excluded (Title & Abstract Phase)	Study did not meet inclusion criteria based on title and abstract
732	Effect of daily low dose of vitamin A compared with single high dose on morbidity and mortality of hospitalized mainly malnourished children in senegal: A randomized controlled clinical trial	Donnen, P.; Sylla, A.; Dramaix, M.; Sall, G.; Kuakuvi, N.; Hennart, P.	2007	European Journal of Clinical Nutrition	61	12	1393-1399		10.1038/sj.ejcn.1602671	Donnen 2007	Excluded (Title & Abstract Phase)	Study did not meet inclusion criteria based on title and abstract
733	Combination therapy for uncomplicated falciparum malaria in Ugandan children: A randomized trial	Dorsey, G.; Staedke, S.; Clark, T. D.; Njama-Meya, D.; Nzarubara, B.; Maiteki-Sebuguzi, C.; Dokomajilar, C.; Kamya, M. R.; Rosenthal, P. J.	2007	JAMA	297	20	2210-2219		10.1001/jama.297.20.2210	Dorsey 2007	Excluded (Title & Abstract Phase)	Study did not meet inclusion criteria based on title and abstract
734	HIV treatment outcomes among people with initiation CD4 counts >500¬†cells/¬µL after implementation of Treat All in South African public clinics: a retrospective cohort study	Dorward, J.; Sookrajh, Y.; Gate, K.; Khubone, T.; Mtshaka, N.; Mlisana, K.; Ngobese, H.; Yende-Zuma, N.; Garrett, N.	2020	Journal of the International Aids Society	23	4			10.1002/jia2.25479	Dorward 2020	Excluded (Title & Abstract Phase)	Study did not meet inclusion criteria based on title and abstract
735	Colchicine for COVID-19 in the community (PRINCIPLE): a randomised, controlled, adaptive platform trial	Dorward, J.; Yu, L. M.; Hayward, G.; Saville, B. R.; Gbinigie, O.; Van Hecke, O.; Ogburn, E.; Evans, P. H.; Thomas, N. P. B.; Patel, M. G.; Richards, D.; Berry, N.; Detry, M. A.; Saunders, C.; Fitzgerald, M.; Harris, V.; Shanyinde, M.; de Lusignan, S.; Andersson, M. I.; Butler, C. C.; Hobbs, F. D. R.	2022	British Journal of General Practice	72	720	E446-E455		10.3399/BJGP.2022.0083	Dorward 2022	Excluded (Title & Abstract Phase)	Study did not meet inclusion criteria based on title and abstract
736	National Trends in Survival and Short-Term Outcomes of Periviable Births ‚â§24 Weeks Gestation in the United States, 2009 to 2018	Doshi, H.; Shukla, S.; Patel, S.; Cudjoe, G. A.; Boakye, W.; Parmar, N.; Bhatt, P.; Dapaah-Siakwan, F.; Donda, K.	2024	American Journal of Perinatology	41		E94-E102		10.1055/a-1845-2526	Doshi 2024	Excluded (Title & Abstract Phase)	Study did not meet inclusion criteria based on title and abstract
737	Rheumatic heart disease screening: Current concepts and challenges	Dougherty, S.; Khorsandi, M.; Herbst, P.	2017	Annals of Pediatric Cardiology	10	1	39-49		10.4103/0974-2069.197051	Dougherty 2017	Excluded (Title & Abstract Phase)	Study did not meet inclusion criteria based on title and abstract
738	Male circumcision: The determinant of social acceptance	Douglas, M.; Maluleke, T. X.; Nakin, M. D. V.	2014	Journal of Men's Health	11	4	189-195		10.1089/jomh.2014.0050	Douglas 2014	Excluded (Title & Abstract Phase)	Study did not meet inclusion criteria based on title and abstract
739	C-reactive protein independently predicts HIV-related outcomes among women and children in a resource-poor setting	Drain, P. K.; Kupka, R.; Msamanga, G. I.; Urassa, W.; Mugusi, F.; Fawzi, W. W.	2007	Aids	21	15	2067-2075		10.1097/QAD.0b013e32826fb6c7	Drain 2007	Excluded (Title & Abstract Phase)	Study did not meet inclusion criteria based on title and abstract
740	Evaluation of mHealth strategies to optimize adherence and efficacy of Option B+ prevention of mother-to-child HIV transmission: Rationale, design and methods of a 3-armed randomized controlled trial	Drake, A. L.; Unger, J. A.; Ronen, K.; Matemo, D.; Perrier, T.; DeRenzi, B.; Richardson, B. A.; Kinuthia, J.; John-Stewart, G.	2017	Contemporary Clinical Trials	57		44-50		10.1016/j.cct.2017.03.007	Drake 2017	Excluded (Title & Abstract Phase)	Study did not meet inclusion criteria based on title and abstract
741	Acute renal failure complicating severe preeclampsia requiring admission to an obstetric intensive care unit	Drakeley, A. J.; Le Roux, P. A.; Anthony, J.; Penny, J.	2002	American Journal of Obstetrics and Gynecology	186	2	253-256		10.1067/mob.2002.120279	Drakeley 2002	Excluded (Title & Abstract Phase)	Study did not meet inclusion criteria based on title and abstract
742	Epidemiology of clinically suspected and laboratory-confirmed bloodstream infections at a South African neonatal unit	Dramowski, A.; Bekker, A.; Cotton, M. F.; Whitelaw, A. C.; Coffin, S.	2021	Journal of Infection in Developing Countries	15	7	943-952		10.3855/jidc.13971	Dramowski 2021	Excluded (Title & Abstract Phase)	Study did not meet inclusion criteria based on title and abstract
743	Epidemiology and management of heart failure with reduced ejection fraction in a Tunisian university hospital	Drissa, M.; Drissa, H.; Helali, S.; Oughlani, K.; Farah, A.; Chebbi, M.	2023	Cardiovascular Journal of Africa	34	2	68-72		10.5830/CVJA-2018-070	Drissa 2023	Excluded (Title & Abstract Phase)	Study did not meet inclusion criteria based on title and abstract
744	Standards for clinical trials for treating TB	du Cros, P.; Greig, J.; Alffenaar, J. W. C.; Cross, G. B.; Cousins, C.; Berry, C.; Khan, U.; Phillips, P. P. J.; Vel√°squez, G. E.; Furin, J.; Spigelman, M.; Denholm, J. T.; Thi, S. S.; Tiberi, S.; Huang, G. K. L.; Marks, G. B.; Turkova, A.; Guglielmetti, L.; Chew, K. L.; Nguyen, H. T.; Ong, C. W. M.; Brigden, G.; Singh, K. P.; Motta, I.; Lange, C.; Seddon, J. A.; Nyang‚Äôwa, B. T.; Maug, A. K. J…	2023	International Journal of Tuberculosis and Lung Disease	27	12	885-898		10.5588/ijtld.23.0341	duCros 2023	Excluded (Title & Abstract Phase)	Study did not meet inclusion criteria based on title and abstract
745	Priority Activities in Child and Adolescent Tuberculosis to Close the Policy-Practice Gap in Low-and Middle-Income Countries	du Preez, K.; Gabardo, B. M. A.; Kabra, S. K.; Triasih, R.; Lestari, T.; Kal, M.; Tsogt, B.; Dorj, G.; Purev, E.; Nguyen, T. A.; Naidoo, L.; Mvusi, L.; Schaaf, H. S.; Hesseling, A. C.; de Oliveira Rossoni, A. M.; Carvalho, A. C. C.; Cardoso, C. A. A.; Sant‚Äôanna, C. C.; Orti, D. G. D.; Costa, F. D.; Vega, L. R.; Sant‚Äôanna, M. F. P.; Hoa, N. B.; Phuc, P. H.; Fiogbe, A. A.; Affolabi, D.; Badoum,…	2022	Pathogens	11	2			10.3390/pathogens11020196	duPreez 2022	Excluded (Title & Abstract Phase)	Study did not meet inclusion criteria based on title and abstract
746	Long-term results of stent graft treatment of subclavian artery injuries: Management of choice for stable patients?	du Toit, D. F.; Lambrechts, A. V.; Stark, H.; Warren, B. L.	2008	Journal of Vascular Surgery	47	4	739-743		10.1016/j.jvs.2007.11.009	duToit 2008	Excluded (Title & Abstract Phase)	Study did not meet inclusion criteria based on title and abstract
747	Mucinous ovarian adenocarcinoma in the premenarchal patient: A case presentation	Du Toit, G. C.; Moore, S. W.	1997	International Journal of Gynecological Cancer	7	2	166-168		10.1046/j.1525-1438.1997.00420.x	DuToit 1997	Excluded (Title & Abstract Phase)	Study did not meet inclusion criteria based on title and abstract
748	Is Haploidentical Hematopoietic Cell Transplantation Using Post-Transplantation Cyclophosphamide Feasible in Sub-Saharan Africa?: J. du Toit et al	du Toit, J. R.; McDonald, A.; Brittain, D.; Cass, M.; Thomson, J.; Oosthuizen, J.; du Toit, C.; Seftel, M.; Louw, V. J.; Verburgh, E.	2021	Transplantation and Cellular Therapy	27	12	1002.e1-1002.e8		10.1016/j.jtct.2021.08.018	duToit 2021	Excluded (Title & Abstract Phase)	Study did not meet inclusion criteria based on title and abstract
749	Upper limb Ischaemia: A south African single-centre experience	Du Toit, T.; Manning, K.; Naidoo, N. G.	2018	Cardiovascular Journal of Africa	29	2	88-92		10.5830/CVJA-2017-049	DuToit 2018	Excluded (Title & Abstract Phase)	Study did not meet inclusion criteria based on title and abstract
750	Invasive fungal infections in pediatric acute myelogenous leukemia	Ducassou, S.; Rivaud, D.; Auvrignon, A.; V√©rit√©, C.; Bertrand, Y.; Gandemer, V.; Leverger, G.	2015	Pediatric Infectious Disease Journal	34	11	1262-1264		10.1097/INF.0000000000000875	Ducassou 2015	Excluded (Title & Abstract Phase)	Study did not meet inclusion criteria based on title and abstract
751	Mind the gap! Risk factors for poor continuity of care of TB patients discharged from a hospital in the Western Cape, South Africa	Dudley, L.; Mukinda, F.; Dyers, R.; Marais, F.; Sissolak, D.	2018	PLoS One	13	1			10.1371/journal.pone.0190258	Dudley 2018	Excluded (Title & Abstract Phase)	Study did not meet inclusion criteria based on title and abstract
752	Holistic care of complicated tuberculosis in healthcare settings with limited resources	Duke, T.; Kasa Tom, S.; Poka, H.; Welch, H.	2017	Archives of Disease in Childhood	102	12	1161-1168		10.1136/archdischild-2017-313095	Duke 2017	Excluded (Title & Abstract Phase)	Study did not meet inclusion criteria based on title and abstract
753	The management of sick young infants at primary health centres in a rural developing country	Duke, T.; Oa, O.; Mokela, D.; Oswyn, G.; Hwaihwanje, I.; Hawap, J.	2005	Archives of Disease in Childhood	90	2	200-205		10.1136/adc.2003.047951	Duke 2005	Excluded (Title & Abstract Phase)	Study did not meet inclusion criteria based on title and abstract
754	The safe passage study: Design, methods, recruitment, and follow-up approach	Dukes, K. A.; Burd, L.; Elliott, A. J.; Fifer, W. P.; Folkerth, R. D.; Hankins, G. D. V.; Hereld, D.; Hoffman, H. J.; Myers, M. M.; Odendaal, H. J.; Signore, C.; Sullivan, L. M.; Willinger, M.; Wright, C.; Kinney, H. C.	2014	Paediatric and Perinatal Epidemiology	28	5	455-465		10.1111/ppe.12136	Dukes 2014	Excluded (Title & Abstract Phase)	Study did not meet inclusion criteria based on title and abstract
755	Prevalence and correlates of depression and anxiety among patients with tuberculosis at WolaitaSodo University Hospital and Sodo Health Center, WolaitaSodo, South Ethiopia, Cross sectional study	Duko, B.; Gebeyehu, A.; Ayano, G.	2015	BMC Psychiatry	15	1			10.1186/s12888-015-0598-3	Duko 2015	Excluded (Title & Abstract Phase)	Study did not meet inclusion criteria based on title and abstract
756	The Magpie Trial: A randomised trial comparing magnesium sulphate with placebo for pre-eclampsia. Outcome for children at 18 months	Duley, L.; Farrell, B.; Armstrong, N.; Spark, P.; Roberts, B.; Smyth, R.; Tivnan, M.; Laws, A.; Corfield, N.; Salter, A.; Thorn, L.; Altman, D.; Yu, L. M.; Abalos, E.; Carroli, B.; Dellepiane, L.; Duarte, M.; Fernandez, H.; Giordano, D.; Clarke, M.; Gray, A.; Hey, E.; Neilson, J.; Simon, J.; Doyle, L.; Kelly, T.; Squires, J.; Collins, R.; Karaoglou, A.; Lilford, R.; Moodley, J.; Robson, S.; Rober…	2007	BJOG: An International Journal of Obstetrics and Gynaecology	114	3	289-299		10.1111/j.1471-0528.2006.01165.x	Duley 2007	Excluded (Title & Abstract Phase)	Study did not meet inclusion criteria based on title and abstract
757	The Magpie Trial: A randomised trial comparing magnesium sulphate with placebo for pre-eclampsia. Outcome for women at 2 years	Duley, L.; Farrell, B.; Armstrong, N.; Spark, P.; Roberts, B.; Smyth, R.; Tivnan, M.; Laws, A.; Corfield, N.; Salter, A.; Thorn, L.; Altman, D.; Yu, L. M.; Abalos, E.; Carroli, B.; Dellepiane, L.; Duarte, M.; Fernandez, H.; Giordano, D.; Clarke, M.; Gray, A.; Hey, E.; Neilson, J.; Simon, J.; Collins, R.; Karaoglou, A.; Lilford, R.; Moodley, J.; Robson, S.; Roberts, I.; Rubin, P.; Thornton, J.; Tw…	2007	BJOG: An International Journal of Obstetrics and Gynaecology	114	3	300-309		10.1111/j.1471-0528.2006.01166.x	Duley 2007	Excluded (Title & Abstract Phase)	Study did not meet inclusion criteria based on title and abstract
758	Perinatal research in developing countries - Is it possible?	Duley, L.; Hofmeyr, J.; Carroli, G.; Lumbiganon, P.; Abalos, E.	2006	Seminars in Fetal and Neonatal Medicine	11	2	89-96		10.1016/j.siny.2005.11.006	Duley 2006	Excluded (Title & Abstract Phase)	Study did not meet inclusion criteria based on title and abstract
759	Quality of care, risk management, and technology in obstetrics to reduce hospital-based maternal mortality in Senegal and Mali (QUARITE): A cluster-randomised trial	Dumont, A.; Fournier, P.; Abrahamowicz, M.; Traor√©, M.; Haddad, S.; Fraser, W. D.	2013	The Lancet	382	9887	146-157		10.1016/S0140-6736(13)60593-0	Dumont 2013	Excluded (Title & Abstract Phase)	Study did not meet inclusion criteria based on title and abstract
760	Diet and kidney disease in high-risk individuals with type 2 diabetes mellitus	Dunkler, D.; Dehghan, M.; Teo, K. K.; Heinze, G.; Gao, P.; Kohl, M.; Clase, C. M.; Mann, J. F. E.; Yusuf, S.; Oberbauer, R.; Yusuf, S.; Sleight, P.; Anderson, C.; Copland, I.; Ramos, B.; Richardson, L.; Murphy, J.; Haehl, M.; Hilbrich, L.; Svaerd, R.; Martin, K.; Murwin, D.; Meinicke, T.; Schlosser, A.; Schmidt, G.; Creek, R.; Schumacher, H.; Distel, M.; Aubert, B.; Pogue, J.; Dyal, L.; Schmieder…	2013	JAMA Internal Medicine	173	18	1682-1692		10.1001/jamainternmed.2013.9051	Dunkler 2013	Excluded (Title & Abstract Phase)	Study did not meet inclusion criteria based on title and abstract
761	Comparing orthopaedic paediatric trauma in a rural district general hospital and an urban major trauma centre: A retrospective cohort study	Dunn, M. J.; Amer, M. M.; Soupashi, M. M.	2021	Annals of Medicine and Surgery	65				10.1016/j.amsu.2021.102276	Dunn 2021	Excluded (Title & Abstract Phase)	Study did not meet inclusion criteria based on title and abstract
762	Markers for predicting mortality in untreated HIV-infected children in resource-limited settings: A meta-analysis	Duong, T.; Gibb, D. M.; Dunn, D.; Chintu, C.; Mulenga, V.; Cotton, M.; Eley, B.; Zar, H.; Ellis, J.; Graham, S.; Giaquinto, C.; Nanyonga, M.; Msellati, P.; Meyers, T.; Moultrie, H.; Hani, C.; Pinto, J.; Roux, P.; Weigel, R.; Kankasa, C.; Fassinou, P.; Elenga, N.; Morelli, E.; Atai, B.; Ara√∫jo, C.; Carvalho, A.; Carvalho, I.; Diniz, A.; Ferreira, F.; Lobato, V.; Sanchez, T.; Duong, T.; Duff, C.	2008	Aids	22	1	97-105		10.1097/01.aids.0000302262.51286.a5	Duong 2008	Excluded (Title & Abstract Phase)	Study did not meet inclusion criteria based on title and abstract
763	Clinical presentations and outcomes of HIV-1 and HIV-2 among infected children in Guinea-Bissau: a nationwide study	Dutschke, A.; Jensen, M. M.; Nanque, J. P.; Medina, C.; Sanha, F. C.; Holm, M.; Wejse, C.; Jespersen, S.; H√∏nge, B. L.	2024	Public Health	230		38-44		10.1016/j.puhe.2024.02.008	Dutschke 2024	Excluded (Title & Abstract Phase)	Study did not meet inclusion criteria based on title and abstract
764	Household air pollution, ultrasound measurement, fetal biometric parameters and intrauterine growth restriction	Dutta, A.; Alexander, D.; Karrison, T.; Morhasson-Bello, O.; Wilson, N.; Atalabi, O. M.; Adu, D.; Ibigbami, T.; Adekunle, S.; Adepoju, D.; Olamijulo, J.; Akinwunmi, O.; Afolabi, O. S.; Deji-Abiodun, O.; Adedokun, B.; Aschebrook-Kilfoy, B.; Ojengbede, O.; Olopade, C. O.	2021	Environmental Health: A Global Access Science Source	20	1			10.1186/s12940-021-00756-5	Dutta 2021	Excluded (Title & Abstract Phase)	Study did not meet inclusion criteria based on title and abstract
765	Hepatocellular Injury in Children Treated for Rifampicin-resistant Tuberculosis: Incidence, Etiology and Outcome	Duvenhage, J.; Draper, H. R.; Garcia-Prats, A. J.; Winckler, J.; Hesseling, A. C.; Schaaf, H. S.	2022	Pediatric Infectious Disease Journal	41	12	953-958		10.1097/INF.0000000000003690	Duvenhage 2022	Excluded (Title & Abstract Phase)	Study did not meet inclusion criteria based on title and abstract
766	Incidence of malaria-related fever and morbidity due to Plasmodium falciparum among HIV1-infected pregnant women: A prospective cohort study in South Benin	Duvignaud, A.; Denoeud-Ndam, L.; Akakpo, J.; Agossou, K. V.; Afangnihoun, A.; Komongui, D. G.; Atadokp√©d√©, F.; Dossou-Gb√©t√©, L.; Girard, P. M.; Zannou, D. M.; Cot, M.	2014	Malaria Journal	13	1			10.1186/1475-2875-13-255	Duvignaud 2014	Excluded (Title & Abstract Phase)	Study did not meet inclusion criteria based on title and abstract
767	Lassa fever clinical course and setting a standard of care for future randomized trials: A protocol for a cohort study of Lassa-infected patients in Nigeria (LASCOPE)	Duvignaud, A.; Jaspard, M.; Etafo, I. C.; Serra, B.; Abejegah, C.; Gabillard, D.; Doutchi, M.; Alabi, J. F.; Adedokun, M. A.; Akinpelu, A. O.; Oyegunle, O. O.; Etafo, J.; Dede, A. O.; Onyechi, M. N.; Ireneh, M. U.; Gbenga-Ayeni, O.; Fadiminiyi, K. G.; Ehigbor, P. I.; Ouattara, E.; Levy-Marchal, C.; Karcher, S.; N'Guessan-Koffi, L.; Ahyi, I.; Amani, E.; Diabat√©, M.; Silou√©, B.; Schaeffer, J.; Au…	2020	Travel Medicine and Infectious Disease	36				10.1016/j.tmaid.2020.101557	Duvignaud 2020	Excluded (Title & Abstract Phase)	Study did not meet inclusion criteria based on title and abstract
768	Predictors and outcome of systemic lupus erythematosus (SLE) admission rates in a large teaching hospital in sub-Saharan Africa	Dzifa, D.; Boima, V.; Yorke, E.; Yawson, A.; Ganu, V.; Mate-Kole, C.	2018	Lupus	27	2	336-342		10.1177/0961203317742710	Dzifa 2018	Excluded (Title & Abstract Phase)	Study did not meet inclusion criteria based on title and abstract
769	Long-term prognosis of patients with permanent cardiac pacemaker indication in three referral cardiac centers in Cameroon: Insights from the National pacemaker registry	Dzudie, A.; Ngongang Ouankou, C.; Nganhyim, L.; Mouliom, S.; Ba, H.; Kamdem, F.; Ndjebet, J.; Nzali, A.; Tantchou, C.; Nkoke, C.; Barche, B.; Abanda, M.; Metogo Mbengono, U. A.; Hentchoya, R.; Petipe Nkappe, C.; Ouankou, M.; Kouam Kouam, C.; Mintom, P.; Boombhi, J.; Kuate Mfeukeu, L.; Ngatchou, W.; Kingue, S.; Ngowe Ngowe, M.	2021	Annales de Cardiologie et d'Angeiologie	70	1	18-24		10.1016/j.ancard.2020.07.005	Dzudie 2021	Excluded (Title & Abstract Phase)	Study did not meet inclusion criteria based on title and abstract
770	10-Year Heart Failure Outcomes From Nurse-Driven Clinics in Rural Sub-Saharan Africa	Eberly, L. A.; Rusingiza, E.; Park, P. H.; Ngoga, G.; Dusabeyezu, S.; Mutabazi, F.; Gahamanyi, C.; Ntaganda, E.; Kwan, G. F.; Bukhman, G.	2019	Journal of the American College of Cardiology	73	8	977-980		10.1016/j.jacc.2018.12.028	Eberly 2019	Excluded (Title & Abstract Phase)	Study did not meet inclusion criteria based on title and abstract
771	Successful delayed interval delivery of a triplet pregnancy using conservative management	Eckel, F.; Klebermass-Schrehof, K.; Bago-Horvath, Z.; Farr, A.	2023	BMJ Case Reports	16	9			10.1136/bcr-2023-254705	Eckel 2023	Excluded (Title & Abstract Phase)	Study did not meet inclusion criteria based on title and abstract
772	Management of Hypoplastic Left Heart Syndrome in Low-Resource Settings and the Ethics of Decision-Making	Edwin, F.; Edwin, A. K.; Palacios-Macedo, A.; Mamorare, H.; Yao, N. A.	2022	World Journal for Pediatric and Congenital Heart Surgery	13	5	609-614		10.1177/21501351221103511	Edwin 2022	Excluded (Title & Abstract Phase)	Study did not meet inclusion criteria based on title and abstract
773	Preterm neonatal mortality and its determinants at a tertiary hospital in Western Uganda: A prospective cohort study	Egesa, W. I.; Odong, R. J.; Kalubi, P.; Yamile, E. A. O.; Atwine, D.; Turyasiima, M.; Kiconco, G.; Maren, M. B.; Nduwimana, M.; Ssebuufu, R.	2020	Pediatric Health, Medicine and Therapeutics	11		409-420		10.2147/PHMT.S266675	Egesa 2020	Excluded (Title & Abstract Phase)	Study did not meet inclusion criteria based on title and abstract
774	Correcting mortality for loss to follow-up: A nomogram applied to antiretroviral treatment programmes in sub-Saharan Africa	Egger, M.; Spycher, B. D.; Sidle, J.; Weigel, R.; Geng, E. H.; Fox, M. P.; MacPhail, P.; van Cutsem, G.; Messou, E.; Wood, R.; Nash, D.; Pascoe, M.; Dickinson, D.; Etard, J. F.; McIntyre, J. A.; Brinkhof, M. W. G.	2011	Plos Medicine	8	1			10.1371/journal.pmed.1000390	Egger 2011	Excluded (Title & Abstract Phase)	Study did not meet inclusion criteria based on title and abstract
775	Low knowledge of newborn danger signs among pregnant women in Papua New Guinea and implications for health seeking behaviour in early infancy ‚Äì findings from a longitudinal study	Eghrari, D.; Scoullar, M. J. L.; Wilson, A. N.; Peach, E.; Elijah, A.; Melepia, P.; SupSup, H.; Vallely, L. M.; Siba, P. M.; Kennedy, E. C.; Vogel, J. P.; Homer, C. S. E.; Robinson, L. J.; Fowkes, F. J. I.; Pomat, W.; Crabb, B. S.; Beeson, J. G.; Morgan, C. J.	2023	Bmc Pregnancy and Childbirth	23	1			10.1186/s12884-022-05322-6	Eghrari 2023	Excluded (Title & Abstract Phase)	Study did not meet inclusion criteria based on title and abstract
776	Rivaroxaban with or without aspirin in stable cardiovascular disease
777	Angina and future cardiovascular events in stable patients with coronary artery disease: Insights from the Reduction of Atherothrombosis for Continued Health (REACH) registry
778	Hepatitis B immunoglobulin during pregnancy for prevention of mother-to-child transmission of hepatitis B virus	Eke, A. C.; Eleje, G. U.; Eke, U. A.; Xia, Y.; Liu, J.	2017	Cochrane Database of Systematic Reviews	2017	2			10.1002/14651858.CD008545.pub2	Eke 2017	Excluded (Title & Abstract Phase)	Study did not meet inclusion criteria based on title and abstract
779	The burden of pediatric malignant solid tumors in a developing country	Ekenze, S. O.; Ekwunife, H.; Eze, B. I.; Ikefuna, A.; Amah, C. C.; Emodi, I. J.	2010	Journal of Tropical Pediatrics	56	2	111-114		10.1093/tropej/fmp075	Ekenze 2010	Excluded (Title & Abstract Phase)	Study did not meet inclusion criteria based on title and abstract
780	Typhoid intestinal perforation under 5 years of age	Ekenze, S. O.; Ikefuna, A. N.	2008	Annals of Tropical Paediatrics	28	1	53-58		10.1179/146532808X270680	Ekenze 2008	Excluded (Title & Abstract Phase)	Study did not meet inclusion criteria based on title and abstract
781	Effect of analgesia on the changes in respiratory parameters in blunt chest injury with multiple rib fractures	Ekpe, E. E.; Eyo, C.	2017	Annals of African Medicine	16	3	120-126		10.4103/aam.aam_73_16	Ekpe 2017	Excluded (Title & Abstract Phase)	Study did not meet inclusion criteria based on title and abstract
782	Haemodialysis in an emerging centre in a developing country: A two year review and predictors of mortality	Ekrikpo, U. E.; Udo, A. I.; Ikpeme, E. E.; Effa, E. E.	2011	Bmc Nephrology	12	1			10.1186/1471-2369-12-50	Ekrikpo 2011	Excluded (Title & Abstract Phase)	Study did not meet inclusion criteria based on title and abstract
783	A case of massive hepatic infarction in severe preeclampsia as part of the hellp syndrome	El Allani, L.; Benlamkaddem, S.; Berdai, M. A.; Harandou, M.	2020	Pan African Medical Journal	36		6-Jan		10.11604/PAMJ.2020.36.78.23302	ElAllani 2020	Excluded (Title & Abstract Phase)	Study did not meet inclusion criteria based on title and abstract
784	Cardiac tamponade as a sequela to ventriculoatrial shunting for congenital hydrocephalus	El-Eshmawi, A.; Onakpoya, U.; Khadragui, I.	2009	Texas Heart Institute Journal	36	1	58-60			El-Eshmawi 2009	Excluded (Title & Abstract Phase)	Study did not meet inclusion criteria based on title and abstract
785	Risk for opportunistic disease and death after reinitiating continuous antiretroviral therapy in patients with HIV previously receiving episodic therapy: A randomized trial	El-Sadr, W. M.; Grund, B.; Neaton, J. D.; Neuhaus, J.; Cohen, C. J.; Darbyshire, J.; Babiker, A.; Emery, S.; Lundgren, J. D.; Phillips, A.; Jensen, K. B.; Gey, D. C.; Borup, L.; Pearson, M.; Jansson, P. O.; Jensen, B. G.; Tverland, J.; Juncker-Benzon, H.; Fox, Z.; Phillips, A. N.; Palfreeman, A. J.; Fleck, S. L.; Dodds, W.; King, E.; Cordwell, B.; van Hooff, F.; Collaco-Moraes, Y.; Angus, B. J.; …	2008	Annals of Internal Medicine	149	5	289-299		10.7326/0003-4819-149-5-200809020-00003	El-Sadr 2008	Excluded (Title & Abstract Phase)	Study did not meet inclusion criteria based on title and abstract
786	Bardet‚ÄìBiedl syndrome: a case series	Elawad, O. A. M. A.; Dafallah, M. A.; Ahmed, M. M. M.; Albashir, A. A. D.; Abdalla, S. M. A.; Yousif, H. H. M.; Daw Elbait, A. A. E.; Mohammed, M. E.; Ali, H. I. H.; Ahmed, M. M. M.; Mohammed, N. F. N.; Osman, F. H. M.; Mohammed, M. A. Y.; Abu Shama, E. A. E.	2022	Journal of Medical Case Reports	16	1			10.1186/s13256-022-03396-6	Elawad 2022	Excluded (Title & Abstract Phase)	Study did not meet inclusion criteria based on title and abstract
787	Effect of inter-pregnancy interval on serum ferritin, haematocrit and pregnancy outcome in Ilorin, Nigeria	Elegbua, C.; Raji, H.; Biliaminu, S.; Ezeoke, G.; Adeniran, A.	2023	African Health Sciences	23	1	326-337		10.4314/ahs.v23i1.35	Elegbua 2023	Excluded (Title & Abstract Phase)	Study did not meet inclusion criteria based on title and abstract
788	Risk-reducing bilateral salpingo-oophorectomy in women with BRCA1 or BRCA2 mutations	Eleje, G. U.; Eke, A. C.; Ezebialu, I. U.; Ikechebelu, J. I.; Ugwu, E. O.; Okonkwo, O. O.	2018	Cochrane Database of Systematic Reviews	2018	8			10.1002/14651858.CD012464.pub2	Eleje 2018	Excluded (Title & Abstract Phase)	Study did not meet inclusion criteria based on title and abstract
789	Prevalence, seroconversion and mother-to-child transmission of dual and triplex infections of HIV, hepatitis B and C viruses among pregnant women in Nigeria: Study protocol	Eleje, G. U.; Mbachu, I. I.; Ogwaluonye, U. C.; Kalu, S. O.; Onubogu, C. U.; Nweje, S. I.; Uzochukwu, C. E.; Nwankwo, C. H.; Fiebai, P. O.; Loto, O. M.; Akaba, G. O.; Usman, H. A.; Rabiu, A.; Egeonu, R. O.; Igue, O. E.; Adesoji, B. A.; Jibuaku, C. H.; Aja, P. O.; Chidozie, C. P.; Ibrahim, H. S.; Aliyu, F. E.; Numan, A. I.; Okoro, O. D.; Omoruyi, S. A.; Oppah, I. C.; Anyang, U. I.; Ahmed, A.; Chuk…	2020	Reproductive Health	17	1			10.1186/s12978-020-00995-8	Eleje 2020	Excluded (Title & Abstract Phase)	Study did not meet inclusion criteria based on title and abstract
790	Dependable approaches to hypertension management: A review	Elendu, C.; Amaechi, D. C.; Elendu, T. C.; Amaechi, E. C.; Elendu, I. D.	2024	Medicine (United States)	103	24	e38560		10.1097/MD.0000000000038560	Elendu 2024	Excluded (Title & Abstract Phase)	Study did not meet inclusion criteria based on title and abstract
791	Terbinafine hydrochloride oral granules versus oral griseofulvin suspension in children with tinea capitis: Results of two randomized, investigator-blinded, multicenter, international, controlled trials*	Elewski, B. E.; C√°ceres, H. W.; DeLeon, L.; El Shimy, S.; Hunter, J. A.; Korotkiy, N.; Rachesky, I. J.; Sanchez-Bal, V.; Todd, G.; Wraith, L.; Cai, B.; Tavakkol, A.; Bakshi, R.; Nyirady, J.; Friedlander, S. F.	2008	Journal of the American Academy of Dermatology	59	1	41-54		10.1016/j.jaad.2008.02.019	Elewski 2008	Excluded (Title & Abstract Phase)	Study did not meet inclusion criteria based on title and abstract
792	IBD barriers across the continents: a continent-specific analysis ‚Äì Australasia	Elford, A. T.; Leong, R. W.; Halmos, E. P.; Morgan, M.; Kilpatrick, K.; Lewindon, P. J.; Gearry, R. B.; Christensen, B.	2023	Therapeutic Advances in Gastroenterology	16				10.1177/17562848231197509	Elford 2023	Excluded (Title & Abstract Phase)	Study did not meet inclusion criteria based on title and abstract
793	Associated predictor covariates of cervical cancer stage and impact on survival at Khartoum oncology hospital, Sudan	Elgoraish, A.; Alnory, A.	2022	F1000Research	10				10.12688/f1000research.43590.2	Elgoraish 2022	Excluded (Title & Abstract Phase)	Study did not meet inclusion criteria based on title and abstract
794	Clinical profile of sickle cell homozygous individual after the age of 30	Elira Dokekias, A.; Nzingoula, S.	2003	Tunisie Medicale	81	2	101-108			EliraDokekias 2003	Excluded (Title & Abstract Phase)	Study did not meet inclusion criteria based on title and abstract
795	Society of pediatric liver transplantation: Current registry status 2011-2018	Elisofon, S. A.; Magee, J. C.; Ng, V. L.; Horslen, S. P.; Fioravanti, V.; Economides, J.; Erinjeri, J.; Anand, R.; Mazariegos, G. V.; Dunn, S.; Martin, A.; Mannino, D.; Flynn, L.; Mohammad, S.; Alonso, E.; Superina, R.; Brandt, K.; Riordan, M.; Lokar, J.; Ito, J.; Elisofon, S.; Zapata, L.; Jain, A.; Foristal, E.; Gupta, N.; Whitlow, C.; Naik, K.; Espinosa, H.; Miethke, A.; Hawkins, A.; Hardy, J.;…	2020	Pediatric Transplantation	24	1			10.1111/petr.13605	Elisofon 2020	Excluded (Title & Abstract Phase)	Study did not meet inclusion criteria based on title and abstract
796	Correlation of initial serum lactic acid and base deficit with early mortality in patients with major thermal burns at a Kenyan Tertiary Hospital	Eliud Kennedy, M.; Ferdinand Wanjala, N.; Peter Wambugu, M.; Philip, A.	2023	Burns Open	7	2	37-43		10.1016/j.burnso.2023.03.004	EliudKennedy 2023	Excluded (Full Text Phase)	Does not include a risk assessment tool, only identifies risk factors
797	An evaluation of challenges with the South African PMTCT HIV programme seen from the perspective of HIV-positive children admitted to the PICU	Elkhatiali, E. E.; Jeena, P. M.	2022	SAJCH South African Journal of Child Health	16	1			10.7196/SAJCH.2022.v16i1.1770	Elkhatiali 2022	Excluded (Title & Abstract Phase)	Study did not meet inclusion criteria based on title and abstract
798	Comparison of endoscopic third ventriculostomy with or without choroid plexus cauterization in pediatric hydrocephalus: A systematic review and meta-analysis	Ellenbogen, Y.; Brar, K.; Yang, K.; Lee, Y.; Ajani, O.	2020	Journal of Neurosurgery: Pediatrics	26	4	371-378		10.3171/2020.4.PEDS19720	Ellenbogen 2020	Excluded (Title & Abstract Phase)	Study did not meet inclusion criteria based on title and abstract
799	Treatment with anthelminthics during pregnancy: What gains and what risks for the mother and child?	Elliott, A. M.; Ndibazza, J.; Mpairwe, H.; Muhangi, L.; Webb, E. L.; Kizito, D.; Mawa, P.; Tweyongyere, R.; Muwanga, M.	2011	Parasitology	138	12	1499-1507		10.1017/S0031182011001053	Elliott 2011	Excluded (Title & Abstract Phase)	Study did not meet inclusion criteria based on title and abstract
800	Experience of anti-retroviral treatment for HIV-infected children in Malawi: The 1st 12 months	Ellis, J. C.; Molyneux, E. M.	2007	Annals of Tropical Paediatrics	27	4	261-267		10.1179/146532807X245643	Ellis 2007	Excluded (Title & Abstract Phase)	Study did not meet inclusion criteria based on title and abstract
801	Paediatric dilated cardiomyopathy in Khartoum state, Sudan: A prospective study	Elshazali, O. H.; Abdalla, E.	2021	Bmj Paediatrics Open	5	1			10.1136/bmjpo-2020-000970	Elshazali 2021	Excluded (Title & Abstract Phase)	Study did not meet inclusion criteria based on title and abstract
802	Major clinical outcomes in antiretroviral therapy (ART)-naive participants and in those not receiving ART at baseline in the SMART Study	Emery, S.; Neuhaus, J. A.; Phillips, A. N.; Babiker, A.; Cohen, C. J.; Gatell-Artigas, J. M.; Girard, P. M.; Grund, B.; Law, M.; Losso, M. H.; Palfreeman, A.; Wood, R.; Gordin, F.; Finley, E.; Dietz, D.; Chesson, C.; Vjecha, M.; Standridge, B.; Schmetter, B.; Grue, L.; Willoughby, M.; Demers, A.; Lundgren, J. D.; Phillips, A.; Dragsted, U. B.; Jensen, K. B.; Fau, A.; Borup, L.; Pearson, M.; Janss…	2008	Journal of Infectious Diseases	197	8	1133-1144		10.1086/586713	Emery 2008	Excluded (Title & Abstract Phase)	Study did not meet inclusion criteria based on title and abstract
803	Maternal autonomy on health in a community as assessed by signing of consent for caesarean section and its sociodemographic correlates	Enabudoso, E.; Igbarumah, S.	2012	Journal of Maternal-Fetal and Neonatal Medicine	25	10	1980-1982		10.3109/14767058.2012.668588	Enabudoso 2012	Excluded (Title & Abstract Phase)	Study did not meet inclusion criteria based on title and abstract
804	Investigating Outcomes of Adolescents and Young Adults (10-24 Years of Age) Lost to Follow-up from Tuberculosis Treatment in Gaborone, Botswana	Enane, L. A.; Lowenthal, E. D.; Arscott-Mills, T.; Eby, J.; Caiphus, C.; Kgwaadira, B.; Coffin, S. E.; Steenhoff, A. P.	2019	Pediatric Infectious Disease Journal	38	10	E271-E274		10.1097/INF.0000000000002369	Enane 2019	Excluded (Title & Abstract Phase)	Study did not meet inclusion criteria based on title and abstract
805	Management of pneumonia in the child aged 0 to 8 weeks	Enarson, P. M.; Enarson, D. A.; Gie, R.	2005	International Journal of Tuberculosis and Lung Disease	9	10	1083-1087			Enarson 2005	Excluded (Title & Abstract Phase)	Study did not meet inclusion criteria based on title and abstract
806	Ear, nose and throat foreign bodies in Melanesian children: An analysis of 1037 cases	Endican, S.; Garap, J. P.; Dubey, S. P.	2006	International Journal of Pediatric Otorhinolaryngology	70	9	1539-1545		10.1016/j.ijporl.2006.03.018	Endican 2006	Excluded (Title & Abstract Phase)	Study did not meet inclusion criteria based on title and abstract
807	A critical look at the diagnostic value of culture-confirmation in childhood tuberculosis	Engelbrecht, A. L.; Marais, B. J.; Donald, P. R.; Schaaf, H. S.	2006	Journal of Infection	53	6	364-369		10.1016/j.jinf.2005.12.025	Engelbrecht 2006	Excluded (Title & Abstract Phase)	Study did not meet inclusion criteria based on title and abstract
808	Life expectancy of HIV-infected patients followed at the largest hospital in Guinea-Bissau is one-fourth of life expectancy of the background population	Engell-S√∏rensen, T.; Rieckmann, A.; Medina, C.; da Silva T√©, D.; Rodrigues, A.; Fisker, A. B.; Aaby, P.; Erikstrup, C.; Jespersen, S.; Wejse, C.; H√∏nge, B. L.; da Silva, Z.; Oliviera-Souto, I.; √òstergaard, L.; Laursen, A.; Fomsgaard, A.	2021	Infection	49	4	631-643		10.1007/s15010-020-01574-6	Engell-S√∏rensen 2021	Excluded (Title & Abstract Phase)	Study did not meet inclusion criteria based on title and abstract
809	Epidemiology of childhood tuberculosis in Libreville, Gabon from 1997 to 2001	Engohan Alloghe, E.; Toung Mve, M.; Ramarojoana, S.; Iba Ba, J.; Nkoghe, D.	2006	Medecine Tropicale	66	5	469-471			EngohanAlloghe 2006	Excluded (Title & Abstract Phase)	Study did not meet inclusion criteria based on title and abstract
810	Cerebrospinal Fluid Shunting in Children with Hydrocephalus and Increased Intracranial Pressure Secondary to Human Immunodeficiency Virus‚ÄìRelated Cryptococcal Meningitis	Enicker, B.; Aldous, C.	2022	World Neurosurgery	168		e530-e537		10.1016/j.wneu.2022.10.024	Enicker 2022	Excluded (Title & Abstract Phase)	Study did not meet inclusion criteria based on title and abstract
811	Factors associated with in-hospital mortality in HIV-infected children treated for tuberculous meningitis hydrocephalus	Enicker, B.; Aldous, C.	2024	Child's Nervous System	40	3	695-705		10.1007/s00381-023-06205-7	Enicker 2024	Excluded (Title & Abstract Phase)	Study did not meet inclusion criteria based on title and abstract
812	Surgical management of epilepsy	Enslin, J. M. N.; Rothemeyer, S. J.; Fieggen, A. G.	2016	South African Medical Journal	106	8	757-760		10.7196/SAMJ.2016.v106i8.11194	Enslin 2016	Excluded (Title & Abstract Phase)	Study did not meet inclusion criteria based on title and abstract
813	Association of sex with major bleeding risks in sub-Saharian anticoagulated patients with mechanical heart valves: A cohort study from the Khartoum Emergency Salam Centre	Erba, N.; Tosetto, A.; Abdallah, S. A.; Langer, M.; Giovanella, E.; Lentini, S.; Masini, F.; Mocini, A.; Portella, G.; Salvati, A. C.; Squizzato, A.; Testa, S.; Lip, G. Y. H.; Poli, D.	2024	International Journal of Cardiology	394				10.1016/j.ijcard.2023.131398	Erba 2024	Excluded (Title & Abstract Phase)	Study did not meet inclusion criteria based on title and abstract
814	Breastfeeding in crimean-congo haemorrhagic fever	Erbay, A.; √áevik, M. A.; √ñnguru, P.; G√∂zel, G.; Akinci, E.; Kubar, A.; Bodur, H.	2008	Scandinavian Journal of Infectious Diseases	40	2	186-188		10.1080/00365540701649554	Erbay 2008	Excluded (Title & Abstract Phase)	Study did not meet inclusion criteria based on title and abstract
815	Does oral polio vaccine at birth affect the size of the thymus? Observations within a randomized trial	Eriksen, H. B.; Lund, N.; Biering-S√∏rensen, S.; Correia, C.; Barbosa, A.; Andersen, A.; Aaby, P.; Jeppesen, D. L.; Benn, C. S.	2014	Vaccine	32	26	3293-3299		10.1016/j.vaccine.2014.03.082	Eriksen 2014	Excluded (Title & Abstract Phase)	Study did not meet inclusion criteria based on title and abstract
816	Long term outcome of catastrophic antiphospholipid syndrome survivors	Erkan, D.; Asherson, R. A.; Espinosa, G.; Cervera, R.; Font, J.; Piette, J. C.; Lockshin, M. D.	2003	Annals of the Rheumatic Diseases	62	6	530-533		10.1136/ard.62.6.530	Erkan 2003	Excluded (Title & Abstract Phase)	Study did not meet inclusion criteria based on title and abstract
817	Successful implementation of helping babies survive and helping mothers survive programs-An utstein formula for newborn and maternal survival	Ersdal, H. L.; Singhal, N.; Msemo, G.; Ashish, K. C.; Data, S.; Moyo, N. T.; Evans, C. L.; Smith, J.; Perlman, J. M.; Niermeyer, S.	2017	PLoS One	12	6			10.1371/journal.pone.0178073	Ersdal 2017	Excluded (Title & Abstract Phase)	Study did not meet inclusion criteria based on title and abstract
818	Symphysiotomy in Zimbabwe; postoperative outcome, width of the symphysis joint, and knowledge, attitudes and practice among doctors and midwives	Ersdal, H. L.; Verkuyl, D. A. A.; Bj√∂rklund, K.; Bergstr√∂m, S.	2008	PLoS One	3	10			10.1371/journal.pone.0003317	Ersdal 2008	Excluded (Title & Abstract Phase)	Study did not meet inclusion criteria based on title and abstract
819	Primary mediastinal cysts: Clinical evaluation and surgical results of 32 cases	Esme, H.; Eren, S.; Sezer, M.; Solak, O.	2011	Texas Heart Institute Journal	38	4	371-374			Esme 2011	Excluded (Title & Abstract Phase)	Study did not meet inclusion criteria based on title and abstract
820	Adrenal involvement in the antiphospholipid syndrome clinical and immunologic characteristics of 86 patients	Espinosa, G.; Santos, E.; Cervera, R.; Piette, J. C.; De la Red, G.; Gil, V.; Font, J.; Couch, R.; Ingelmo, M.; Asherson, R. A.	2003	Medicine	82	2	106-118		10.1097/00005792-200303000-00005	Espinosa 2003	Excluded (Title & Abstract Phase)	Study did not meet inclusion criteria based on title and abstract
821	Severe head injury in children: Management of a traumatic craniotomy case in a resource-constrained hospital	Essobiyou, T. B.; Labou, A. K.; Ouedraogo, S. S. L.; Diendere, P. R. C.; Kpelao, S. E.	2024	International Journal of Surgery Case Reports	120				10.1016/j.ijscr.2024.109883	Essobiyou 2024	Excluded (Title & Abstract Phase)	Study did not meet inclusion criteria based on title and abstract
822	The global, regional, and national burden of stomach cancer in 195 countries, 1990‚Äì2017: a systematic analysis for the Global Burden of Disease study 2017	Etemadi, A.; Safiri, S.; Sepanlou, S. G.; Ikuta, K.; Bisignano, C.; Shakeri, R.; Amani, M.; Fitzmaurice, C.; Nixon, M. R.; Abbasi, N.; Abolhassani, H.; Advani, S. M.; Afarideh, M.; Akinyemiju, T.; Alam, T.; Alikhani, M.; Alipour, V.; Allen, C. A.; Almasi-Hashiani, A.; Arabloo, J.; Assadi, R.; Atique, S.; Awasthi, A.; Bakhtiari, A.; Behzadifar, M.; Berhe, K.; Bhala, N.; Bijani, A.; Bin Sayeed, M. …	2020	The Lancet Gastroenterology and Hepatology	5	1	42-54		10.1016/S2468-1253(19)30328-0	Etemadi 2020	Excluded (Title & Abstract Phase)	Study did not meet inclusion criteria based on title and abstract
823	Isolated Asymptomatic Fetal Intracardiac Mass: A Case of Rhabdomyoma	Eticha, T. G.; Ararso, R.; Sultan, S.; Terefe, K.; Berhe, S. W.; Tsega, T.; Abebe, Y.; Baye, C.	2023	International Medical Case Reports Journal	16		97-102		10.2147/IMCRJ.S402663	Eticha 2023	Excluded (Title & Abstract Phase)	Study did not meet inclusion criteria based on title and abstract
824	A review of the management of perforated duodenal ulcers at a tertiary hospital in South Western Nigeria	Etonyeaku, A. C.; Agbakwuru, E. A.; Akinkuolie, A. A.; Omotola, C. A.; Talabi, A. O.; Onyia, C. U.; Kolawole, O. A.; Aladesuru, O. A.	2013	African Health Sciences	13	4	907-913		10.4314/ahs.v13i4.7	Etonyeaku 2013	Excluded (Title & Abstract Phase)	Study did not meet inclusion criteria based on title and abstract
825	The epidemiological, clinical, radiological profiles and outcome of stroke in reference sub-saharan African intensive care unit: A cross-sectional study	Etoundi, P. O.; Esi√©n√©, A.; Tochie, J. N.; Metogo, J. A.; Bengono, R. B.; Amengl√©, L.; Jemea, B.; Ze Minkande, J.	2020	International Medicine	1	3	134-139		10.5455/im.44672	Etoundi 2020	Excluded (Title & Abstract Phase)	Study did not meet inclusion criteria based on title and abstract
826	Postoperative outcomes in oesophagectomy with trainee involvement	Evans, R. P. T.; Kamarajah, S. K.; Bundred, J.; Nepogodiev, D.; Hodson, J.; Griffiths, E. A.; Alderson, D.; Jefferies, B.; Siaw-Acheampong, K.; Wanigasooriya, K.; Whitehouse, T.; Gjata, A.; Moreno, J. I.; Takeda, F. R.; Kidane, B.; Guevara Castro, R.; Harustiak, T.; Bekele, A.; Kechagias, A.; Gockel, I.; Kennedy, A.; Da Roit, A.; Bagajevas, A.; Azagra, J. S.; Mahendran, H. A.; Mej√≠a-Fern√°ndez, …	2021	BJS Open	5	6			10.1093/bjsopen/zrab132	Evans 2021	Excluded (Title & Abstract Phase)	Study did not meet inclusion criteria based on title and abstract
827	Acute hemiplegia: Aetiology and outcome in Nigerian children	Eyong, K.; Torty, C.; Asindi, A.; Ekanem, E.	2020	Pan African Medical Journal	36		5-Jan		10.11604/pamj.2020.36.155.20594	Eyong 2020	Excluded (Title & Abstract Phase)	Study did not meet inclusion criteria based on title and abstract
828	Sonographic assessment of pregnancy co-existing with uterine leiomyoma in Owerri, Nigeria	Eze, C. U.; Odumeru, E. A.; Ochie, K.; Nwadike, U. I.; Agwuna, K. K.	2013	African Health Sciences	13	2	453-460		10.4314/ahs.v13i2.36	Eze 2013	Excluded (Title & Abstract Phase)	Study did not meet inclusion criteria based on title and abstract
829	Symphysiotomy in a Nigerian hospital	Ezegwui, H. U.; Olomu, O. O.; Twomey, E. D.	2004	International Journal of Gynecology and Obstetrics	85	3	272-273		10.1016/j.ijgo.2003.09.017	Ezegwui 2004	Excluded (Title & Abstract Phase)	Study did not meet inclusion criteria based on title and abstract
830	Outcomes of Surgical Management for Patent Ductus Arteriosus in Infants in Nigeria	Ezemba, N.; Chinawa, J. M.; Adiele, D. K.; Arodiwe, I. O.; Ujunwa, F. A.; Okorie, C. O.	2022	Texas Heart Institute Journal	49	6			10.14503/THIJ-21-7633	Ezemba 2022	Excluded (Title & Abstract Phase)	Study did not meet inclusion criteria based on title and abstract
831	Safety of Surgical Removal of Aspirated Foreign Bodies after Failure of Bronchoscopy Removal	Fadelelmoula, T.; Hussein, H.; Abdalla, M.	2023	Current Respiratory Medicine Reviews	19	2	93-96		10.2174/1573398X19666230315102813	Fadelelmoula 2023	Excluded (Title & Abstract Phase)	Study did not meet inclusion criteria based on title and abstract
832	Neonatal medium-sized vessel vasculitis: A rare case report	Fallahi, M.; Abdollahimajd, F.; Tajalli, S.; Rakhshan, A.; Shahnavaz, S.; Tabatabaee, S.; Palizban, F.	2022	SAJCH South African Journal of Child Health	16	2	125-127		10.7196/SAJCH.2022.v16i2.1943	Fallahi 2022	Excluded (Title & Abstract Phase)	Study did not meet inclusion criteria based on title and abstract
833	Visceral leishmaniasis (Kala-azar) in Qom province, iran: Report of two cases	Farahani, L. Z.; Saghafipour, A.; Mohebali, M.; Akhoundi, B.; Raufi, H.	2019	F1000Research	7				10.12688/f1000research.15805.2	Farahani 2019	Excluded (Title & Abstract Phase)	Study did not meet inclusion criteria based on title and abstract
834	Follow-up of Children with Kernicterus in Kano, Nigeria	Farouk, Z. L.; Muhammed, A.; Gambo, S.; Mukhtar-Yola, M.; Abdullahi, S. U.; Slusher, T. M.	2018	Journal of Tropical Pediatrics	64	3	176-182		10.1093/tropej/fmx041	Farouk 2018	Excluded (Title & Abstract Phase)	Study did not meet inclusion criteria based on title and abstract
835	Parental Notification Via Text Messaging for Infant Sickle Screening Programs: Exploration of Feasibility and Acceptability in Uganda	Fashakin, V.; Mathur, S.; Kwagala, P.; Mupere, E.; Kiguli, S.; Kitaka, S. B.; Henry, M. B.; Van Ells, L.; Tusuubira, S.; Mulumba, L.; Duong, J.; Stockwell, M. S.; Larussa, P.; Green, N. S.	2020	Journal of Pediatric Hematology/Oncology	42	7	e593-e600		10.1097/MPH.0000000000001800	Fashakin 2020	Excluded (Title & Abstract Phase)	Study did not meet inclusion criteria based on title and abstract
837	Anemia in sudanese patients with chronic renal failure (CRF) and in patients undergoing chronic hemodialysis	Fathelrahman, M. H.	2012	Bangladesh Journal of Medical Science	11	1	44-50		10.3329/bjms.v11i1.9823	Fathelrahman 2012	Excluded (Title & Abstract Phase)	Study did not meet inclusion criteria based on title and abstract
838	Post-partum mental disorders: Pattern and problems of management in Wesley Guild Hospital, Ilesa, Nigeria	Fatoye, F. O.; Fasubaa, O. B.	2002	Journal of Obstetrics and Gynaecology	22	5	508-512		10.1080/0144361021000003645	Fatoye 2002	Excluded (Title & Abstract Phase)	Study did not meet inclusion criteria based on title and abstract
839	Temporal trends in baseline characteristics and treatment outcomes of children starting antiretroviral treatment: An analysis in four provinces in South Africa, 2004-2009	Fatti, G.; Bock, P.; Eley, B.; Mothibi, E.; Grimwood, A.	2011	Journal of Acquired Immune Deficiency Syndromes	58	3	e60-e67		10.1097/QAI.0b013e3182303c7e	Fatti 2011	Excluded (Title & Abstract Phase)	Study did not meet inclusion criteria based on title and abstract
840	Increased vulnerability of rural children on antiretroviral therapy attending public health facilities in South Africa: A retrospective cohort study	Fatti, G.; Bock, P.; Grimwood, A.; Eley, B.	2010	Journal of the International Aids Society	13	1			10.1186/1758-2652-13-46	Fatti 2010	Excluded (Title & Abstract Phase)	Study did not meet inclusion criteria based on title and abstract
841	The effectiveness and cost-effectiveness of community-based support for adolescents receiving antiretroviral treatment: An operational research study in South Africa: An	Fatti, G.; Jackson, D.; Goga, A. E.; Shaikh, N.; Eley, B.; Nachega, J. B.; Grimwood, A.	2018	Journal of the International Aids Society	21				10.1002/jia2.25041	Fatti 2018	Excluded (Title & Abstract Phase)	Study did not meet inclusion criteria based on title and abstract
842	Improved survival and antiretroviral treatment outcomes in adults receiving community-based adherence support: 5-year results from a multicentre cohort study in South Africa	Fatti, G.; Meintjes, G.; Shea, J.; Eley, B.; Grimwood, A.	2012	Journal of Acquired Immune Deficiency Syndromes	61	4	e50-e58		10.1097/QAI.0b013e31826a6aee	Fatti 2012	Excluded (Title & Abstract Phase)	Study did not meet inclusion criteria based on title and abstract
843	Adolescent and young pregnant women at increased risk of mother-to-child transmission of HIV and poorer maternal and infant health outcomes: A cohort study at public facilities in the nelson mandela bay metropolitan district, Eastern cape, South Africa	Fatti, G.; Shaikh, N.; Eley, B.; Jackson, D.; Grimwood, A.	2014	South African Medical Journal	104	12	874-880		10.7196/SAMJ.8207	Fatti 2014	Excluded (Title & Abstract Phase)	Study did not meet inclusion criteria based on title and abstract
844	Evans syndrome in adults: an observational multicenter study	Fattizzo, B.; Michel, M.; Giannotta, J. A.; Hansen, D. L.; Arguello, M.; Sutto, E.; Bianchetti, N.; Patriarca, A.; Cantoni, S.; Mingot-Castellano, M. E.; McDonald, V.; Capecchi, M.; Zaninoni, A.; Consonni, D.; Vos, J. M.; Vianelli, N.; Chen, F.; Glenth√∏j, A.; Frederiksen, H.; Gonzalez-Lopez, T. J.; Barcellini, W.	2021	Blood Advances	5	24	5468-5478		10.1182/bloodadvances.2021005610	Fattizzo 2021	Excluded (Title & Abstract Phase)	Study did not meet inclusion criteria based on title and abstract
845	Comparison of sulfadoxine-pyrimethamine, unsupervised artemether- lumefantrine, and unsupervised artesunate-amodiaquine fixed-dose formulation for uncomplicated Plasmodium falciparum malaria in Benin: A randomized effectiveness noninferiority trial	Faucher, J. F.; Aubouy, A.; Adeothy, A.; Cottrell, G.; Doritchamou, J.; Gourmel, B.; Houz√©, P.; Kossou, H.; Amedome, H.; Massougbodji, A.; Cot, M.; Deloron, P.	2009	Journal of Infectious Diseases	200	1	57-65		10.1086/599378	Faucher 2009	Excluded (Title & Abstract Phase)	Study did not meet inclusion criteria based on title and abstract
846	Improving Data Collection in Pregnancy Safety Studies: Towards Standardisation of Data Elements in Pregnancy Reports from Public and Private Partners, A Contribution from the ConcePTION Project	Favre, G.; Richardson, J. L.; Moore, A.; Geissb√ºhler, Y.; Jehl, V.; Oliver, A.; Shechtman, S.; Diav-Citrin, O.; Berlin, M.; De Haan, T.; Baud, D.; Panchaud, A.; Mor, A.; Sabid√≥, M.; de Souza, S.; Chambers, C.; van Rijt-Weetink, Y. R. J.; van Puijenbroek, E. P.; Yates, L. M.; Girardin, F.; Stellfeld, M.; Winterfeld, U.	2024	Drug Safety	47	3	227-236		10.1007/s40264-023-01384-3	Favre 2024	Excluded (Title & Abstract Phase)	Study did not meet inclusion criteria based on title and abstract
847	A randomized trial of vitamin A supplements in relation to mortality among human immunodeficiency virus-infected and uninfected children in Tanzania	Fawzi, W. W.; Mbise, R. L.; Hertzmark, E.; Fataki, M. R.; Guillermo Herrera, M.; Ndossi, G.; Spiegelman, D.; Salaam, D. P. S.; Onv, T.	1999	Pediatric Infectious Disease Journal	18	2	127-133		10.1097/00006454-199902000-00009	Fawzi 1999	Included	Meets Inclusion Criteria. Category of Paper: Intervention
848	Eclampsia at the University Hospital of Libreville. 53 Cases amongst 41285 deliveries between 1985 and 1989	Faye, A.; Picaud, A.; Ogowet-Igumu, N.; Nlome-Nze, R. A.; Nicolas, P.	1991	Revue Francaise de Gynecologie et d'Obstetrique	86	9-Jul	503-506+509-510			Faye 1991	Excluded (Title & Abstract Phase)	Study did not meet inclusion criteria based on title and abstract
849	Effect of expanded insecticide-treated bednet coverage on child survival in rural Kenya: a longitudinal study	Fegan, G. W.; Noor, A. M.; Akhwale, W. S.; Cousens, S.; Snow, R. W.	2007	Lancet	370	9592	1035-1039		10.1016/S0140-6736(07)61477-9	Fegan 2007	Excluded (Title & Abstract Phase)	Study did not meet inclusion criteria based on title and abstract
850	Update on the global burden of ischemic and hemorrhagic stroke in 1990-2013: The GBD 2013 study	Feigin, V. L.; Krishnamurthi, R. V.; Parmar, P.; Norrving, B.; Mensah, G. A.; Bennett, D. A.; Barker-Collo, S.; Moran, A. E.; Sacco, R. L.; Truelsen, T.; Davis, S.; Pandian, J. D.; Naghavi, M.; Forouzanfar, M. H.; Nguyen, G.; Johnson, C. O.; Vos, T.; Meretoja, A.; Murray, C. J. L.; Roth, G. A.; Abd-Allah, F.; Abera, S. F.; Akinyemi, R. O.; Salman, R. A. S.; Anderson, C. S.; Bahit, M. C.; Banerjee…	2015	Neuroepidemiology	45	3	161-176		10.1159/000441085	Feigin 2015	Excluded (Title & Abstract Phase)	Study did not meet inclusion criteria based on title and abstract
851	Effect of baseline immune suppression on growth recovery in HIV positive South African children receiving antiretroviral treatment	Feinstein, L.; Yotebieng, M.; Moultrie, H.; Meyers, T.; Van Rie, A.	2012	Journal of Acquired Immune Deficiency Syndromes	61	2	235-242		10.1097/QAI.0b013e3182634e09	Feinstein 2012	Excluded (Title & Abstract Phase)	Study did not meet inclusion criteria based on title and abstract
852	Magnitude and determinants of uncontrolled blood pressure among adult hypertensive patients on follow-up at nekemte referral hospital, western ethiopia	Fekadu, G.; Adamu, A.; Gebre, M.; Gamachu, B.; Bekele, F.; Abadiga, M.; Mosisa, G.; Oluma, A.	2020	Integrated Blood Pressure Control	13		49-61		10.2147/IBPC.S245068	Fekadu 2020	Excluded (Title & Abstract Phase)	Study did not meet inclusion criteria based on title and abstract
853	Impact of HIV status and predictors of successful treatment outcomes among tuberculosis patients: A six-year retrospective cohort study	Fekadu, G.; Turi, E.; Kasu, T.; Bekele, F.; Chelkeba, L.; Tolossa, T.; Labata, B. G.; Dugassa, D.; Fetensa, G.; Diriba, D. C.	2020	Annals of Medicine and Surgery	60		531-541		10.1016/j.amsu.2020.11.032	Fekadu 2020	Excluded (Title & Abstract Phase)	Study did not meet inclusion criteria based on title and abstract
854	Functional antibody and T cell immunity following SARS-CoV-2 infection, including by variants of concern, in patients with cancer: the CAPTURE study	Fendler, A.; Au, L.; Shepherd, S. T. C.; Byrne, F.; Cerrone, M.; Boos, L. A.; Rzeniewicz, K.; Gordon, W.; Shum, B.; Gerard, C. L.; Ward, B.; Xie, W.; Schmitt, A. M.; Joharatnam-Hogan, N.; Cornish, G. H.; Pule, M.; Mekkaoui, L.; Ng, K. W.; Carlyle, E.; Edmonds, K.; Rosario, L. D.; Sarker, S.; Lingard, K.; Mangwende, M.; Holt, L.; Ahmod, H.; Stone, R.; Gomes, C.; Flynn, H. R.; Agua-Doce, A.; Hobson…	2021	Nature Cancer	2	12	1321-1337		10.1038/s43018-021-00275-9	Fendler 2021	Excluded (Title & Abstract Phase)	Study did not meet inclusion criteria based on title and abstract
855	Early mortality and loss to follow-up in HIV-infected children starting antiretroviral therapy in Southern Africa	Fenner, L.; Brinkhof, M. W. G.; Keiser, O.; Weigel, R.; Cornell, M.; Moultrie, H.; Prozesky, H.; Technau, K.; Eley, B.; Vaz, P.; Pascoe, M.; Giddy, J.; Van Cutsem, G.; Wood, R.; Egger, M.; Davies, M. A.	2010	Journal of Acquired Immune Deficiency Syndromes	54	5	524-532		10.1097/QAI.0b013e3181e0c4cf	Fenner 2010	Excluded (Title & Abstract Phase)	Study did not meet inclusion criteria based on title and abstract
856	Prehabilitation exercise therapy before elective abdominal aortic aneurysm repair	Fenton, C.; Tan, A. R.; Abaraogu, U. O.; McCaslin, J. E.	2021	Cochrane Database of Systematic Reviews	2021	7			10.1002/14651858.CD013662.pub2	Fenton 2021	Excluded (Title & Abstract Phase)	Study did not meet inclusion criteria based on title and abstract
857	Nutritional recovery in HIV-infected and HIV-uninfected children with severe acute malnutrition	Fergusson, P.; Chinkhumba, J.; Grijalva-Eternod, C.; Banda, T.; Mkangama, C.; Tomkins, A.	2009	Archives of Disease in Childhood	94	7	512-516		10.1136/adc.2008.142646	Fergusson 2009	Excluded (Title & Abstract Phase)	Study did not meet inclusion criteria based on title and abstract
858	Impact of fluconazole susceptibility on the outcome of patients with candidaemia: data from a population-based surveillance	Fern√°ndez-Ruiz, M.; Guinea, J.; Lora-Pablos, D.; Zaragoza, √ì; Puig-Asensio, M.; Almirante, B.; Cuenca-Estrella, M.; Aguado, J. M.; Padilla, B.; Mu√±oz, P.; Guinea, J.; Pa√±o Pardo, J. R.; Garc√≠a-Rodr√≠guez, J.; Cerrada, C. G.; Fort√∫n, J.; Mart√≠n, P.; G√≥mez, E.; Ryan, P.; Campelo, C.; de los Santos Gil, I.; Buend√≠a, V.; Gorricho, B. P.; Alonso, M.; Sanz, F. S.; Merino, P.; Gonz√°lez Romo, F…	2017	Clinical Microbiology and Infection	23	9	672.e1-672.e11		10.1016/j.cmi.2017.01.014	Fern√°ndez-Ruiz 2017	Excluded (Title & Abstract Phase)	Study did not meet inclusion criteria based on title and abstract
859	25th IFSO World Congress Silver Anniversary	Ferrell, A.	2022	Obesity Surgery	32		39-1044		10.1007/s11695-022-06204-8	Ferrell 2022	Excluded (Title & Abstract Phase)	Study did not meet inclusion criteria based on title and abstract
860	CROCuS, a Phase II Study Evaluating the Antiviral Activity, Clinical Outcomes, and Safety of Rilematovir in Children Aged ‚â•¬†28 Days and ‚â§¬†3 Years with Acute Respiratory Tract Infection Due to Respiratory Syncytial Virus	Ferrero, F.; Lin, C. Y.; Liese, J.; Luz, K.; Stoeva, T.; Nemeth, A.; Gij√≥n, M.; Calvo, C.; Natalini, S.; Toh, T. H.; Deleu, S.; Chen, B.; Rusch, S.; S√°nchez, B. L.; Leipoldt, I.; Vijgen, L.; Huntjens, D.; Baguet, T.; Bertzos, K.; Gamil, M.; Stevens, M.	2024	Pediatric Drugs	26	4	411-427		10.1007/s40272-024-00625-x	Ferrero 2024	Excluded (Title & Abstract Phase)	Study did not meet inclusion criteria based on title and abstract
861	The effect of maternal undernutrition on adverse obstetric outcomes among women who attend antenatal care in Gedeo zone public hospitals, cohort study design	Figa, Z.; Temesgen, T.; Mahamed, A. A.; Bekele, E.	2024	BMC Nutrition	10	1			10.1186/s40795-024-00870-w	Figa 2024	Excluded (Title & Abstract Phase)	Study did not meet inclusion criteria based on title and abstract
862	Development and initial validation of a frontline health worker mHealth assessment platform (MEDSINC¬Æ) for children 2-60 months of age	Finette, B. A.; McLaughlin, M.; Scarpino, S. V.; Canning, J.; Grunauer, M.; Teran, E.; Bahamonde, M.; Quizhpe, E.; Shah, R.; Swedberg, E.; Rahman, K. A.; Khondker, H.; Chakma, I.; Muhoza, D.; Seck, A.; Kabore, A.; Nibitanga, S.; Heath, B.	2019	American Journal of Tropical Medicine and Hygiene	100	6	1556-1565		10.4269/ajtmh.18-0869	Finette 2019	Excluded (Title & Abstract Phase)	Study did not meet inclusion criteria based on title and abstract
863	High-dose vitamin A with vaccination after 6 months of age: A randomized trial	Fisker, A. B.; Bale, C.; Rodrigues, A.; Balde, I.; Fernandes, M.; J√∏rgensen, M. J.; Danneskiold-Sams√∏e, N.; Hornsh√∏j, L.; Rasmussen, J.; Christensen, E. D.; Bibby, B. M.; Aaby, P.; Benn, C. S.	2014	Pediatrics	134	3	e739-e748		10.1542/peds.2014-0550	Fisker 2014	Excluded (Title & Abstract Phase)	Study did not meet inclusion criteria based on title and abstract
864	Contrasting female-male mortality ratios after routine vaccinations with pentavalent vaccine versus measles and yellow fever vaccine. A cohort study from urban Guinea-Bissau	Fisker, A. B.; Biering-S√∏rensen, S.; Lund, N.; Djana, Q.; Rodrigues, A.; Martins, C. L.; Benn, C. S.	2016	Vaccine	34	38	4551-4557		10.1016/j.vaccine.2016.07.034	Fisker 2016	Excluded (Title & Abstract Phase)	Study did not meet inclusion criteria based on title and abstract
865	Health effects of utilising hospital contacts to provide measles vaccination to children 9‚Äì59 months‚Äîa randomised controlled trial in Guinea-Bissau	Fisker, A. B.; Martins, J. S. D.; Jensen, A. M.; Martins, C.; Aaby, P.; Thysen, S. M.	2022	Trials	23	1			10.1186/s13063-022-06291-z	Fisker 2022	Included	Meets Inclusion Criteria. Category of Paper: Intervention
866	A Two-Center Randomized Trial of an Additional Early Dose of Measles Vaccine: Effects on Mortality and Measles Antibody Levels	Fisker, A. B.; Nebie, E.; Schoeps, A.; Martins, C.; Rodrigues, A.; Zakane, A.; Kagone, M.; Byberg, S.; Thysen, S. M.; Tiendrebeogo, J.; Coulibaly, B.; Sankoh, O.; Becher, H.; Whittle, H. C.; Van Der Klis, F. R. M.; Benn, C. S.; Sie, A.; M√ºller, O.; Aaby, P.	2018	Clinical Infectious Diseases	66	10	1573-1580		10.1093/cid/cix1033	Fisker 2018	Excluded (Title & Abstract Phase)	Study did not meet inclusion criteria based on title and abstract
867	Reduced all-cause child mortality after general measles vaccination campaign in rural Guinea-Bissau	Fisker, A. B.; Rodrigues, A.; Martins, C.; Ravn, H.; Byberg, S.; Thysen, S.; Storgaard, L.; Pedersen, M.; Fernandes, M.; Benn, C. S.; Aaby, P.	2015	Pediatric Infectious Disease Journal	34	12	1369-1376		10.1097/INF.0000000000000896	Fisker 2015	Excluded (Title & Abstract Phase)	Study did not meet inclusion criteria based on title and abstract
868	Non-live pentavalent vaccines after live measles vaccine may increase mortality	Fisker, A. B.; Thysen, S. M.	2018	Vaccine	36	41	6039-6042		10.1016/j.vaccine.2018.08.083	Fisker 2018	Excluded (Title & Abstract Phase)	Study did not meet inclusion criteria based on title and abstract
869	The burden of primary liver cancer and underlying etiologies from 1990 to 2015 at the global, regional, and national level results from the global burden of disease study 2015	Fitzmaurice, C.; Akinyemiju, T.; Abera, S.; Ahmed, M.; Alam, N.; Alemayohu, M. A.; Allen, C.; Al-Raddadi, R.; Alvis-Guzman, N.; Amoako, Y.; Artaman, A.; Ayele, T. A.; Barac, A.; Bensenor, I.; Berhane, A.; Bhutta, Z.; Castillo-Rivas, J.; Chitheer, A.; Choi, J. Y.; Cowie, B.; Dandona, L.; Dandona, R.; Dey, S.; Dicker, D.; Phuc, H.; Ekwueme, D. U.; Sayed Zaki, M.; Fischer, F.; F√ºrst, T.; Hancock, J…	2017	Jama Oncology	3	12	1683-1691		10.1001/jamaoncol.2017.3055	Fitzmaurice 2017	Excluded (Title & Abstract Phase)	Study did not meet inclusion criteria based on title and abstract
870	Stigma and quality of life at long-term follow-up after surgery for epilepsy in Uganda	Fletcher, A.; Sims-Williams, H.; Wabulya, A.; Boling, W.	2015	Epilepsy and Behavior	52		128-131		10.1016/j.yebeh.2015.09.002	Fletcher 2015	Excluded (Title & Abstract Phase)	Study did not meet inclusion criteria based on title and abstract
871	Burden of disease and risk factors for death among children treated for tuberculosis in Malawi	Flick, R. J.; Kim, M. H.; Simon, K.; Munthali, A.; Hosseinipour, M. C.; Rosenberg, N. E.; Kazembe, P. N.; Mpunga, J.; Ahmed, S.	2016	International Journal of Tuberculosis and Lung Disease	20	8	1046-1054		10.5588/ijtld.15.0928	Flick 2016	Excluded (Title & Abstract Phase)	Study did not meet inclusion criteria based on title and abstract
872	Treatment guideline concordance, initiation, and abandonment in patients with non-metastatic breast cancer from the African Breast Cancer‚ÄìDisparities in Outcomes (ABC-DO) cohort in sub-Saharan Africa: a prospective cohort study	Foerster, M.; McCormack, V.; Anderson, B. O.; Boucheron, P.; Zietsman, A.; Cubasch, H.; Joffe, M.; Anele, A.; Offiah, S.; Galukande, M.; Parham, G.; Pinder, L. F.; Ginsburg, O.; Sch√ºz, J.; dos-Santos-Silva, I.; Kantelhardt, E. J.	2022	The Lancet Oncology	23	6	729-738		10.1016/S1470-2045(22)00198-X	Foerster 2022	Excluded (Title & Abstract Phase)	Study did not meet inclusion criteria based on title and abstract
873	Presentation and management of acute coronary syndromes among adult persons with haemophilia: Results of an international, retrospective, 10-year survey	Fogarty, P. F.; Mancuso, M. E.; Kasthuri, R.; Bidlingmaier, C.; Chitlur, M.; Gomez, K.; Holme, P. A.; James, P.; Kruse-Jarres, R.; Mahlangu, J.; Mingot-Castellano, M. E.; Soni, A.	2015	Haemophilia	21	5	589-597		10.1111/hae.12652	Fogarty 2015	Excluded (Title & Abstract Phase)	Study did not meet inclusion criteria based on title and abstract
874	Diagnostic performance of molecular and serological tests of SARS-CoV-2 on well-characterised specimens from COVID-19 individuals: The EDCTP "PERFECT-study" protocol (RIA2020EF-3000)	Fokam, J.; Alteri, C.; Colagrossi, L.; Genevieve, A. M.; Takou, D.; Ndjolo, A.; Colizzi, V.; Ndembi, N.; Perno, C. F.	2022	PLoS One	17	9-Sep			10.1371/journal.pone.0273818	Fokam 2022	Excluded (Title & Abstract Phase)	Study did not meet inclusion criteria based on title and abstract
875	Programme quality indicators of HIV drug resistance among adolescents in urban versus rural settings of the centre region of Cameroon	Fokam, J.; Nangmo, A.; Wandum, C.; Takou, D.; Santoro, M. M.; Nlend, A. E. N.; Ateba, F. N.; Ndombo, P. K.; Kamgaing, N.; Kamta, C.; Essiane, A.; Lambo, V.; Fokunang, C.; Mbanya, D.; Colizzi, V.; Perno, C. F.; Ndjolo, A.	2020	AIDS Research and Therapy	17	1			10.1186/s12981-020-00270-7	Fokam 2020	Excluded (Title & Abstract Phase)	Study did not meet inclusion criteria based on title and abstract
876	Evaluation of treatment response, drug resistance and HIV-1 variability among adolescents on first- And second-line antiretroviral therapy: A study protocol for a prospective observational study in the centre region of Cameroon (EDCTP READY-study)	Fokam, J.; Santoro, M. M.; Takou, D.; Njom-Nlend, A. E.; Ndombo, P. K.; Kamgaing, N.; Kamta, C.; Essiane, A.; Sosso, S. M.; Ndjolo, A.; Colizzi, V.; Perno, C. F.	2019	Bmc Pediatrics	19	1			10.1186/s12887-019-1599-z	Fokam 2019	Excluded (Title & Abstract Phase)	Study did not meet inclusion criteria based on title and abstract
877	Risk factors for the development of new-onset and persistent postpartum preeclampsia: A case‚Äìcontrol study in Ghana	Fondjo, L. A.; Amoah, B.; Tashie, W.; Annan, J. J.	2022	Women's Health	18				10.1177/17455057221109362	Fondjo 2022	Excluded (Title & Abstract Phase)	Study did not meet inclusion criteria based on title and abstract
878	Bobo Dioulasso Teaching Hospital day-care hospital: A reference structure for the management of HIV infected patients in Burkina Faso	Fontaine, C.; Hema, A.; Kamboule, E.; Guiard-Schmid, J. B.; Lescure, F. X.; Slama, L.; Pialoux, G.; Sawadogo, A.	2010	Medecine Et Maladies Infectieuses	40	7	393-397		10.1016/j.medmal.2009.10.018	Fontaine 2010	Excluded (Title & Abstract Phase)	Study did not meet inclusion criteria based on title and abstract
879	Prosthetic heart valve thrombosis in pregnancy: A case series on acute management	Foolchand, S.; Ramnarain, H.	2021	Cardiovascular Journal of Africa	32	4	228-232		10.5830/CVJA-2021-013	Foolchand 2021	Excluded (Title & Abstract Phase)	Study did not meet inclusion criteria based on title and abstract
880	Implementation of antiretroviral therapy for life in pregnant/breastfeeding HIV+ women (option B+) alongside rollout and changing guidelines for ART initiation in Rural Zimbabwe: The lablite project experience	Ford, D.; Muzambi, M.; Nkhata, M. J.; Abongomera, G.; Joseph, S.; Ndlovu, M.; Mabugu, T.; Grundy, C.; Chan, A. K.; Cataldo, F.; Kityo, C.; Seeley, J.; Katabira, E.; Gilks, C. F.; Reid, A.; Hakim, J.; Gibb, D. M.	2017	Journal of Acquired Immune Deficiency Syndromes	74	5	508-516		10.1097/QAI.0000000000001267	Ford 2017	Excluded (Title & Abstract Phase)	Study did not meet inclusion criteria based on title and abstract
881	The outcome of peripartum cardiac failure in Zaria, Nigeria	Ford, L.; Abdullahi, A.; Anjorin, F. I.; Danbauchi, S. S.; Isa, M. S.; Maude, G. H.; Parry, E. H. O.	1998	QJM: An International Journal of Medicine	91	2	93-103		10.1093/qjmed/91.2.93	Ford 1998	Excluded (Title & Abstract Phase)	Study did not meet inclusion criteria based on title and abstract
882	Managing Advanced HIV Disease in a Public Health Approach	Ford, N.; Meintjes, G.; Calmy, A.; Bygrave, H.; Migone, C.; Vitoria, M.; Penazzato, M.; Vojnov, L.; Doherty, M.	2018	Clinical Infectious Diseases	66		S106-S110		10.1093/cid/cix1139	Ford 2018	Excluded (Title & Abstract Phase)	Study did not meet inclusion criteria based on title and abstract
883	Global, regional, and national comparative risk assessment of 79 behavioural, environmental and occupational, and metabolic risks or clusters of risks, 1990‚Äì2015: a systematic analysis for the Global Burden of Disease Study 2015	Forouzanfar, M. H.; Afshin, A.; Alexander, L. T.; Biryukov, S.; Brauer, M.; Cercy, K.; Charlson, F. J.; Cohen, A. J.; Dandona, L.; Estep, K.; Ferrari, A. J.; Frostad, J. J.; Fullman, N.; Godwin, W. W.; Griswold, M.; Hay, S. I.; Kyu, H. H.; Larson, H. J.; Lim, S. S.; Liu, P. Y.; Lopez, A. D.; Lozano, R.; Marczak, L.; Mokdad, A. H.; Moradi-Lakeh, M.; Naghavi, M.; Reitsma, M. B.; Roth, G. A.; Sur, P…	2016	The Lancet	388	10053	1659-1724		10.1016/S0140-6736(16)31679-8	Forouzanfar 2016	Excluded (Title & Abstract Phase)	Study did not meet inclusion criteria based on title and abstract
884	Global, regional, and national comparative risk assessment of 79 behavioural, environmental and occupational, and metabolic risks or clusters of risks in 188 countries, 1990-2013: A systematic analysis for the Global Burden of Disease Study 2013	Forouzanfar, M. H.; Alexander, L.; Bachman, V. F.; Biryukov, S.; Brauer, M.; Casey, D.; Coates, M. M.; Delwiche, K.; Estep, K.; Frostad, J. J.; Astha, K. C.; Kyu, H. H.; Moradi-Lakeh, M.; Ng, M.; Slepak, E.; Thomas, B. A.; Wagner, J.; Achoki, T.; Atkinson, C.; Barber, R. M.; Cooperrider, K.; Dandona, L.; Dicker, D.; Flaxman, A. D.; Fleming, T. D.; Foreman, K. J.; Gakidou, E.; Hay, S. I.; Heuton, …	2015	The Lancet	386	10010	2287-2323		10.1016/S0140-6736(15)00128-2	Forouzanfar 2015	Excluded (Title & Abstract Phase)	Study did not meet inclusion criteria based on title and abstract
885	Long-term mortality in outpatients with type 2 diabetes in a reference hospital in Cameroon: A retrospective cohort study	Foryoung, J. B.; Ditah, C.; Nde Fon, P.; Mboue-Djieka, Y.; Nebongo, D. N.; Mbango, N. D.; Balla, V.; Choukem, S. P.	2018	BMJ Open	8	2			10.1136/bmjopen-2017-019086	Foryoung 2018	Excluded (Title & Abstract Phase)	Study did not meet inclusion criteria based on title and abstract
886	Trans-cranial placement of an Amplatzer device to control intractable cardiac failure in an infant with a vein of Galen anomaly: A case report	Fourie, P. A.; Potze, F. P.; Hay, N.; Du Toit, E.; Lippert, M. M.; Mennen, J.	2010	Interventional Neuroradiology	16	2	191-197		10.1177/159101991001600212	Fourie 2010	Excluded (Title & Abstract Phase)	Study did not meet inclusion criteria based on title and abstract
887	Clinical aspects and outcomes of patients with malaria at Chris Hani Baragwanath academic hospital, Johannesburg, South Africa	Fox, D. J.; Karstaedt, A.; Menezes, C. N.	2021	South African Medical Journal	111	9	862-871		10.7196/SAMJ.2021.v111i9.15330	Fox 2021	Excluded (Title & Abstract Phase)	Study did not meet inclusion criteria based on title and abstract
888	Understanding the basis of major depressive disorder in oncological patients: Biological links, clinical management, challenges, and lifestyle medicine	Fraile-Martinez, O.; Alvarez-Mon, M. A.; Garcia-Montero, C.; Pekarek, L.; Guijarro, L. G.; Lahera, G.; Saez, M. A.; Monserrat, J.; Motogo, D.; Quintero, J.; Alvarez-Mon, M.; Ortega, M. A.	2022	Frontiers in Oncology	12				10.3389/fonc.2022.956923	Fraile-Martinez 2022	Excluded (Title & Abstract Phase)	Study did not meet inclusion criteria based on title and abstract
889	Multidrug-resistant tuberculosis in Australia, 1998-2012	Francis, J. R.; Manchikanti, P.; Blyth, C. C.; Denholm, J.; Lowbridge, C.; Coulter, C.; Donnan, E.; Stapledon, R.; Krause, V. L.; Waring, J.	2018	International Journal of Tuberculosis and Lung Disease	22	3	294-299		10.5588/ijtld.17.0412	Francis 2018	Excluded (Title & Abstract Phase)	Study did not meet inclusion criteria based on title and abstract
890	Global, regional, and national incidence, prevalence, and mortality of HIV, 1980-2017, and forecasts to 2030, for 195 countries and territories: A systematic analysis for the Global Burden of Diseases, Injuries, and Risk Factors Study 2017	Frank, T. D.; Carter, A.; Jahagirdar, D.; Biehl, M. H.; Douwes-Schultz, D.; Larson, S. L.; Arora, M.; Dwyer-Lindgren, L.; Steuben, K. M.; Abbastabar, H.; Abu-Raddad, L. J.; Abyu, D. M.; Adabi, M.; Adebayo, O. M.; Adekanmbi, V.; Adetokunboh, O. O.; Ahmadi, A.; Ahmadi, K.; Ahmadian, E.; Ahmadpour, E.; Ahmed, M. B.; Akal, C. G.; Alahdab, F.; Alam, N.; Albertson, S. B.; Alemnew, B. T. T.; Alene, K. A…	2019	The Lancet HIV	6	12	e831-e859		10.1016/S2352-3018(19)30196-1	Frank 2019	Excluded (Title & Abstract Phase)	Study did not meet inclusion criteria based on title and abstract
891	Everolimus for treatment-refractory seizures in TSC: Extension of a randomized controlled trial	Franz, D. N.; Lawson, J. A.; Yapici, Z.; Ikeda, H.; Polster, T.; Nabbout, R.; Curatolo, P.; De Vries, P. J.; Dlugos, D. J.; Voi, M.; Fan, J.; Vaury, A.; Pelov, D.; French, J. A.	2018	Neurology: Clinical Practice	8	5	412-420		10.1212/CPJ.0000000000000514	Franz 2018	Excluded (Title & Abstract Phase)	Study did not meet inclusion criteria based on title and abstract
892	Quattro valve trial at mid-term: December 1996 to November 2004	Frater, R. W. M.; Sussman, M.; Middlemost, S.; Walther, T.; Mohr, F.; Al Halees, Z.; Shahid, M.	2006	Journal of Heart Valve Disease	15	2	230-237			Frater 2006	Excluded (Title & Abstract Phase)	Study did not meet inclusion criteria based on title and abstract
[truncated: 4,001 more rows]
